# Supplementary material for: Census of solo LuxR genes in prokaryotic genomes
Source: Front Cell Infect Microbiol. 2015 Mar 12;5:20. doi: 10.3389/fcimb.2015.00020 (PMC4357305; doi:10.3389/fcimb.2015.00020)
Supplement: Supplementary file 3 [file DataSheet1.ZIP]

Archive with 1 entries (1 files):
- Supplementary_material_S3.newick
