# Supplementary material for: Census of solo LuxR genes in prokaryotic genomes
Source: Front Cell Infect Microbiol. 2015 Mar 12;5:20. doi: 10.3389/fcimb.2015.00020 (PMC4357305; doi:10.3389/fcimb.2015.00020)
Supplement: Supplementary file 3 [file DataSheet1.ZIP › Supplementary_material_S3.newick]

(424514272_R_Escherichia_coli_TW14313_uid181777:0,424520558_R_Escherichia_coli_TW14301_uid181778:0,(((((((((((((((((((((((((((((((((((((((((((((((((((((((((((((((((((((((((((((((((((((((((((((((((((((((((((((((((((((((((((((((((((((((((((((((((((((((((((((((((((((((((((((((((((((((((((((((((((432370036_R_Escherichia_coli_KTE10_uid184415:-7.98143895e-16,425305464_R_Escherichia_coli_N1_uid181912:7.98143895e-16):0.04587245409,293415226_R_Escherichia_coli_B185_uid47001:0.04541463882):0.01194010914,((((((((419170473_R_Escherichia_coli_DEC7A_uid180202:-2.532763124e-16,478762733_R_Escherichia_coli_O157_H43_T22_uid180153:2.532763124e-16):4.115112369e-17,419181123_R_Escherichia_coli_DEC7C_uid180204:-4.115112369e-17):4.123071968e-17,419191850_R_Escherichia_coli_DEC7E_uid180206:-4.123071968e-17):1.170467685e-16,419278292_R_Escherichia_coli_DEC10E_uid180221:-1.170467685e-16):1.103755706e-16,419375793_R_Escherichia_coli_DEC14B_uid180239:-1.103755706e-16):1.105903091e-16,419381143_R_Escherichia_coli_DEC14C_uid180240:-1.105903091e-16):1.108058847e-16,419386382_R_Escherichia_coli_DEC14D_uid180241:-1.108058847e-16):0.0005842504199,450202872_R_Escherichia_coli_SEPT362_uid189393:-0.0005842504199):0.02169353056):0.004417843991,((433033705_R_Escherichia_coli_KTE112_uid184544:-4.232072721e-16,432450048_R_Escherichia_coli_KTE193_uid184432:4.232072721e-16):0.03227486121,417629092_R_Escherichia_coli_STEC_MHI813_uid179772:0.03227486123):0.01252465161):0.0004261124702,458167786_R_Escherichia_coli_O145_H28_4865_96_uid190309:0.04521743399):0.001859768999,(((((((((((((((((((((((((((((((((((((((209919338_R_Escherichia_coli_SE11_uid59425:0,293446298_R_Escherichia_coli_B088_uid47003:0):1.115119598e-05,432955357_R_Escherichia_coli_KTE197_uid184528:-1.115119598e-05):5.58733609e-06,417149948_R_Escherichia_coli_1_2264_uid179712:-5.58733609e-06):2.79956186e-06,432460965_R_Escherichia_coli_KTE204_uid184434:-2.79956186e-06):1.402740298e-06,432392383_R_Escherichia_coli_KTE21_uid184420:-1.402740298e-06):7.028561025e-07,432737419_R_Escherichia_coli_KTE42_uid184490:-7.028561025e-07):3.52174183e-07,432765266_R_Escherichia_coli_KTE48_uid184496:-3.52174183e-07):1.764617449e-07,432358240_R_Escherichia_coli_KTE4_uid184413:-1.764617449e-07):8.841899795e-08,432564104_R_Escherichia_coli_KTE51_uid184454:-8.841899795e-08):4.430396371e-08,432719031_R_Escherichia_coli_KTE9_uid184486:-4.430396371e-08):2.219941651e-08,417231706_R_Escherichia_coli_5_0959_uid179720:-2.219941651e-08):1.112352736e-08,422354067_R_Escherichia_coli_MS_117_3_uid181409:-1.112352736e-08):5.573724455e-09,301645566_R_Escherichia_coli_MS_146_1_uid50897:-5.573724455e-09):2.792868389e-09,301029367_R_Escherichia_coli_MS_196_1_uid50655:-2.792868389e-09):1.399450243e-09,458971247_R_Escherichia_coli_O91_H21_B2F1_uid190306:-1.399450243e-09):7.012396782e-10,415826060_R_Escherichia_coli_OK1357_uid179590:-7.012396782e-10):3.513803989e-10,417581444_R_Escherichia_coli_STEC_B2F1_uid179763:-3.513803989e-10):1.760721269e-10,417667357_R_Escherichia_coli_STEC_O31_uid179783:-1.760721269e-10):8.82278593e-11,458177635_R_Escherichia_coli_TW10722_uid190209:-8.82278593e-11):4.421024827e-11,458061507_R_Escherichia_coli_TW10828_uid190210:-4.421024827e-11):2.215349421e-11,417154256_R_Escherichia_coli_96_0497_uid179713:-2.215349421e-11):1.110103822e-11,419807892_R_Escherichia_coli_AI27_uid180421:-1.110103822e-11):5.562729764e-12,419942025_R_Escherichia_coli_75_uid180455:-5.562729764e-12):2.787495149e-12,458390430_R_Escherichia_coli_O121_H19_MT_2_uid190307:-2.787495149e-12):1.396867414e-12,422774188_R_Escherichia_coli_H120_uid181525:-1.396867414e-12):7.000103545e-13,423704621_R_Escherichia_coli_H730_uid181714:-7.000103545e-13):3.508048742e-13,331642538_R_Escherichia_coli_H736_uid52485:-3.508048742e-13):1.758277474e-13,419159489_R_Escherichia_coli_DEC6D_uid180200:-1.758277474e-13):8.814527925e-14,419164707_R_Escherichia_coli_DEC6E_uid180201:-8.814527925e-14):4.420273671e-14,433048226_R_Escherichia_coli_KTE120_uid184547:-4.420273671e-14):2.218260375e-14,433068193_R_Escherichia_coli_KTE128_uid184551:-2.218260375e-14):1.114405031e-14,433092335_R_Escherichia_coli_KTE138_uid184556:-1.114405031e-14):5.620472876e-15,432704684_R_Escherichia_coli_KTE171_uid184483:-5.620472876e-15):2.864575444e-15,422761156_R_Escherichia_coli_E1167_uid181522:-2.864575444e-15):0.02353537905,458456467_R_Escherichia_coli_95_0941_uid190227:0.04101434339):0.0023262203,432616876_R_Escherichia_coli_KTE75_uid184465:0.04331732616):0.003934258387,((((((((((((((((419950198_R_Escherichia_coli_CUMT8_uid180457:-2.049115019e-05,332278913_R_Shigella_D9_uid55631:2.049115019e-05):1.026440887e-05,419930616_R_Escherichia_coli_541_1_uid180453:-1.026440887e-05):5.141656009e-06,417115716_R_Escherichia_coli_1_2741_uid179708:-5.141656009e-06):2.57557123e-06,170683439_R_Escherichia_coli_SMS_3_5_uid58919:-2.57557123e-06):1.290165995e-06,386609299_R_Escherichia_coli_W_uid162011:-1.290165995e-06):6.462775955e-07,386709774_R_Escherichia_coli_W_uid162101:-6.462775955e-07):3.237383132e-07,386701116_R_Escherichia_coli_KO11FL_uid162099:-3.237383132e-07):1.621700286e-07,378712646_R_Escherichia_coli_KO11FL_uid52593:-1.621700286e-07):8.123601059e-08,432481252_R_Escherichia_coli_KTE210_uid184438:-8.123601059e-08):4.069378518e-08,418042233_R_Escherichia_coli_W26_uid179901:-4.069378518e-08):2.038492417e-08,307314177_R_Escherichia_coli_W_uid52603:-2.038492417e-08):1.021154912e-08,422799201_R_Escherichia_coli_M863_uid181529:-1.021154912e-08):5.115353887e-09,309795974_R_Escherichia_coli_MS_145_7_uid59467:-5.115353887e-09):2.562484647e-09,416897845_R_Escherichia_coli_STEC_7v_uid179698:-2.562484647e-09):1.283655253e-09,459082974_R_Escherichia_coli_NCCP15647_uid190366:-1.283655253e-09):0.03101506447,386704339_R_Escherichia_coli_P12b_uid162061:0.06027202845):0.01615208315):0.002924421092,(((((((((420320740_R_Shigella_flexneri_2850_71_uid180545:0,417828236_R_Shigella_flexneri_J1713_uid179823:0):1.92559007e-17,417717559_R_Shigella_flexneri_K_227_uid179796:-1.92559007e-17):1.928202811e-17,417712842_R_Shigella_flexneri_K_272_uid179795:-1.928202811e-17):0.010599741,((((419186563_R_Escherichia_coli_DEC7D_uid180205:-1.302041662e-16,420385913_R_Escherichia_coli_EPECa12_uid180556:1.302041662e-16):0.0532492325,(((419092587_R_Escherichia_coli_DEC4C_uid180188:0,419109816_R_Escherichia_coli_DEC4F_uid180191:0):-4.82352771e-16,419136788_R_Escherichia_coli_DEC5E_uid180196:4.82352771e-16):0,(419069792_R_Escherichia_coli_DEC3E_uid180184:0,419086638_R_Escherichia_coli_DEC4B_uid180187:0):0):0.05902294578):0.01517735864,417608505_R_Escherichia_coli_STEC_DG131_3_uid179768:0.06597830403):0.01452729904,419024221_R_Escherichia_coli_DEC2A_uid180176:0.08891930843):0.04971854057):0.005386923689,(((((((((((((417733728_R_Shigella_flexneri_2747_71_uid179799:0,417702490_R_Shigella_flexneri_K_218_uid179793:0):5.684341886e-17,417723406_R_Shigella_flexneri_K_304_uid179797:-5.684341886e-17):0.0003455785715,417743668_R_Shigella_flexneri_2930_71_uid179801:-0.0003455785715):0.0001730202875,420342136_R_Shigella_flexneri_K_404_uid180549:-0.0001730202875):8.662595383e-05,415854954_R_Shigella_flexneri_2a_2457T_uid179593:-8.662595383e-05):4.33710372e-05,417728714_R_Shigella_flexneri_K_671_uid179798:-4.33710372e-05):2.171462668e-05,424838298_R_Shigella_flexneri_5a_M90T_uid182029:-2.171462668e-05):1.08719065e-05,418256660_R_Shigella_flexneri_6603_63_uid179982:-1.08719065e-05):5.443269474e-06,384543572_R_Shigella_flexneri_2002017_uid159233:-5.443269474e-06):2.725302708e-06,30063360_R_Shigella_flexneri_2a_2457T_uid57991:-2.725302708e-06):1.36449029e-06,56480001_R_Shigella_flexneri_2a_301_uid62907:-1.36449029e-06):6.831670982e-07,110805889_R_Shigella_flexneri_5_8401_uid58583:-6.831670982e-07):0.02357219643,((420331585_R_Shigella_flexneri_K_1770_uid180547:0.0007485408723,417707778_R_Shigella_flexneri_VA_6_uid179794:-0.0007485408723):0.001374826017,417738841_R_Shigella_flexneri_4343_70_uid179800:-0.001374826017):0.03738219535):0.006576447677):0.04643778281,301305257_R_Escherichia_coli_MS_124_1_uid50763:0.1004666815):0.02627237489,((((458002203_R_Escherichia_TW09231_uid190203:0.02750706566,459131163_R_Escherichia_TW09276_uid190202:0.03704265677):0.0290853983,458930257_R_Escherichia_albertii_TW11588_uid190215:0.07535824656):0.03777087687,(432372580_R_Escherichia_coli_KTE11_uid184416:3.562087594e-16,366157401_R_Escherichia_TW09308_uid80729:-3.562087594e-16):0.1102261077):0.01000061915,(((((((((((((((402840501_R_Klebsiella_OBRC7_uid174238:-0.01499079009,423103710_R_Klebsiella_oxytoca_10_5242_uid181594:0.01499079009):0.04576623814,(397658717_R_Klebsiella_oxytoca_E718_uid170256:0,375261608_R_Klebsiella_oxytoca_KCTC_1686_uid83159:0):0.06073537027):0.03342583415,(423124565_R_Klebsiella_oxytoca_10_5250_uid181598:0.05458318215,421726832_R_Klebsiella_oxytoca_M5al_uid180934:0.05722021672):0.04335138891):0.01549650077,(423109099_R_Klebsiella_oxytoca_10_5243_uid181595:0.0459602903,423115059_R_Klebsiella_oxytoca_10_5245_uid181596:0.04532680262):0.0606419858):0.04754409082,(481848344_R_Raoultella_ornithinolytica_B6_uid198431:4.27570281e-15,423120984_R_Klebsiella_oxytoca_10_5246_uid181597:-4.27570281e-15):0.1733744697):0.0208498807,336251075_R_Enterobacter_aerogenes_KCTC_2190_uid68103:0.1769610134):0.01575642887,((((((((((((((((((((((((((((((((((((((((((402780076_R_Klebsiella_pneumoniae_1084_uid174151:-0.0006507893304,152970958_R_Klebsiella_pneumoniae_MGH_78578_uid57619:0.0006507893304):0.0003255657455,378979594_R_Klebsiella_pneumoniae_HS11286_uid84387:-0.0003255657455):0.0001628685029,530629590_R_Klebsiella_pneumoniae_JM45_uid215235:-0.0001628685029):8.147711156e-05,386035549_R_Klebsiella_pneumoniae_KCTC_2242_uid162147:-8.147711156e-05):4.076000841e-05,238895474_R_Klebsiella_pneumoniae_NTUH_K2044_uid59073:-4.076000841e-05):2.039074183e-05,365137571_R_Klebsiella_4_1_44FAA_uid80417:-2.039074183e-05):1.020074538e-05,330001006_R_Klebsiella_MS_92_3_uid66159:-1.020074538e-05):5.103062759e-06,472299019_R_Klebsiella_pneumoniae_ATCC_BAA_1705_uid195437:-5.103062759e-06):2.552877833e-06,472288201_R_Klebsiella_pneumoniae_ATCC_BAA_2146_uid195435:-2.552877833e-06):1.27711285e-06,424831341_R_Klebsiella_pneumoniae_Ecl8_uid182102:-1.27711285e-06):6.388937507e-07,449060742_R_Klebsiella_pneumoniae_hvKP1_uid189025:-6.388937507e-07):3.196157142e-07,460071708_R_Klebsiella_pneumoniae_JHCK1_uid183378:-3.196157142e-07):1.59892363e-07,420019955_R_Klebsiella_pneumoniae_KPNIH10_uid180470:-1.59892363e-07):7.998848052e-08,420025760_R_Klebsiella_pneumoniae_KPNIH11_uid180471:-7.998848052e-08):4.001540852e-08,420030481_R_Klebsiella_pneumoniae_KPNIH12_uid180472:-4.001540852e-08):2.001829681e-08,420036357_R_Klebsiella_pneumoniae_KPNIH14_uid180473:-2.001829681e-08):1.001445664e-08,420043108_R_Klebsiella_pneumoniae_KPNIH16_uid180474:-1.001445664e-08):5.00987495e-09,420048896_R_Klebsiella_pneumoniae_KPNIH17_uid180475:-5.00987495e-09):2.506263429e-09,420053901_R_Klebsiella_pneumoniae_KPNIH18_uid180476:-2.506263429e-09):1.253787928e-09,420059292_R_Klebsiella_pneumoniae_KPNIH19_uid180477:-1.253787928e-09):6.272309925e-10,419973952_R_Klebsiella_pneumoniae_KPNIH1_uid180462:-6.272309925e-10):3.137801423e-10,420065998_R_Klebsiella_pneumoniae_KPNIH20_uid180478:-3.137801423e-10):1.569672537e-10,420073608_R_Klebsiella_pneumoniae_KPNIH21_uid180479:-1.569672537e-10):7.852265221e-11,420076418_R_Klebsiella_pneumoniae_KPNIH22_uid180480:-7.852265221e-11):3.927846966e-11,420084470_R_Klebsiella_pneumoniae_KPNIH23_uid180481:-3.927846966e-11):1.964802761e-11,419979344_R_Klebsiella_pneumoniae_KPNIH2_uid180463:-1.964802761e-11):9.827945478e-12,419985248_R_Klebsiella_pneumoniae_KPNIH4_uid180464:-9.827945478e-12):4.907199025e-12,419990574_R_Klebsiella_pneumoniae_KPNIH5_uid180465:-4.907199025e-12):2.458909876e-12,419997832_R_Klebsiella_pneumoniae_KPNIH6_uid180466:-2.458909876e-12):1.223073818e-12,420002665_R_Klebsiella_pneumoniae_KPNIH7_uid180467:-1.223073818e-12):6.043672414e-13,420009371_R_Klebsiella_pneumoniae_KPNIH8_uid180468:-6.043672414e-13):3.051689955e-13,420014908_R_Klebsiella_pneumoniae_KPNIH9_uid180469:-3.051689955e-13):1.421237378e-13,424932719_R_Klebsiella_pneumoniae_KpQ3_uid182046:-1.421237378e-13):7.131265275e-14,262043448_R_Klebsiella_pneumoniae_rhinoscleromatis_ATCC_13884_uid41361:-7.131265275e-14):3.248195363e-14,470927727_R_Klebsiella_pneumoniae_RYC492_uid193790:-3.248195363e-14):1.460644596e-14,421910127_R_Klebsiella_pneumoniae_ST258_K26BO_uid180983:-1.460644596e-14):-5.489171349e-16,425092285_R_Klebsiella_pneumoniae_WGLW5_uid181876:5.489171349e-16):7.933058993e-16,(425082242_R_Klebsiella_pneumoniae_WGLW2_uid181874:0,425086649_R_Klebsiella_pneumoniae_WGLW3_uid181875:0):-7.933058993e-16):2.442252153e-16,(469923228_R_Klebsiella_pneumoniae_VA360_uid183379:0,425076016_R_Klebsiella_pneumoniae_WGLW1_uid181873:0):-2.442252153e-16):0,(421919089_R_Klebsiella_pneumoniae_ST258_K28BO_uid180984:0,428148225_R_Klebsiella_pneumoniae_ST512_K30BO_uid180981:0):0):0.1066878788,472293088_R_Klebsiella_pneumoniae_700603_uid195436:0.1073993309):0.008507185018,((206576935_R_Klebsiella_pneumoniae_342_uid59145:4.155654643e-16,290508769_R_Klebsiella_1_1_55_uid46351:-4.155654643e-16):0.03270537696,288934569_R_Klebsiella_variicola_At_22_uid42113:0.03184434548):0.08447858723):0.07179957887):0.07896117686,311279135_R_Enterobacter_cloacae_SCF1_uid59969:0.2722030648):0.001356663255,440287132_R_Enterobacteriaceae_bacterium_FGI_57_uid185181:0.2761166432):0.01425292599,(((((((((((((((((((((254254249_RMI_Burkholderia_dolosa_AUO158_uid54351:0.1319739404,167584437_RMI_Burkholderia_ubonensis_Bu_uid54793:0.1347275915):0.01237534398,(((((((((444358573_RMI_Burkholderia_cenocepacia_BC7_uid188101:-4.497105923e-17,444373274_RMI_Burkholderia_cenocepacia_K56_2Valvano_uid188102:4.497105923e-17):-6.703339462e-15,206563716_RMI_Burkholderia_cenocepacia_J2315_uid57953:6.703339462e-15):0.03257787065,421867793_RMI_Burkholderia_cenocepacia_H111_uid180971:0.03210675209):0.0187028309,((107025997_RMI_Burkholderia_cenocepacia_AU_1054_uid58371:-4.506018142e-17,170737931_RMI_Burkholderia_cenocepacia_MC0_3_uid58769:4.506018142e-17):-6.581395047e-15,116692818_RMI_Burkholderia_cenocepacia_HI2424_uid58369:6.581395047e-15):0.05071231963):0.02318947246,78061902_RMI_Burkholderia_383_uid58073:0.07301235566):0.01530506648,402568491_RMI_Burkholderia_cepacia_GG4_uid173858:0.08850141941):0.009131129365,(((172063602_RMI_Burkholderia_ambifaria_MC40_6_uid58701:0.04553681103,170700319_RMI_Burkholderia_ambifaria_IOP40_10_uid54913:0.04594105972):0.01592429737,171322367_RMI_Burkholderia_ambifaria_MEX_5_uid54911:0.05903991652):0.0110776467,115358865_RMI_Burkholderia_ambifaria_AMMD_uid58303:0.07196200526):0.02707799693):0.0220762223,(((221196069_RM_Burkholderia_multivorans_CGD2M_uid55365:0,221202743_RM_Burkholderia_multivorans_CGD2_uid55349:0):0.03241577411,421469064_RMI_Burkholderia_multivorans_ATCC_BAA_247_uid180862:0.03226884863):0.02705156132,((161520519_RMI_Burkholderia_multivorans_ATCC_17616_uid58697:0,189353291_RMI_Burkholderia_multivorans_ATCC_17616_uid58909:0):0,(221209754_RMI_Burkholderia_multivorans_CGD1_uid55347:0,421475915_RMI_Burkholderia_multivorans_uid180863:0):0):0.06130927657):0.05952196897):0.007619381022,(387905585_RMI_Burkholderia_KJ006_uid165871:-4.996225389e-16,134293938_RMI_Burkholderia_vietnamiensis_G4_uid58075:4.996225389e-16):0.1235490241):0.01764459057):0.07320849447,((((((((((((((((((((((((226197543_RMI_Burkholderia_pseudomallei_Pakistan_9_uid55843:0,254193094_RMI_Burkholderia_pseudomallei_S13_uid54287:0):0,(237507418_RMI_Burkholderia_pseudomallei_MSHR346_uid55259:0,167906168_RMI_Burkholderia_pseudomallei_NCTC_13177_uid54767:0):0):0,(167723232_RMI_Burkholderia_pseudomallei_DM98_uid54783:0,471980563_RMI_Burkholderia_pseudomallei_MSHR1043_uid195201:0):0):0,(167849226_RMI_Burkholderia_pseudomallei_B7210_uid54773:0,167922390_RMI_Burkholderia_pseudomallei_BCC215_uid54765:0):0):0,(167819378_RMI_Burkholderia_pseudomallei_91_uid54779:0,167827752_RMI_Burkholderia_pseudomallei_9_uid54777:0):0):0,(254300240_RM_Burkholderia_pseudomallei_406e_uid54371:0,217418339_RMI_Burkholderia_pseudomallei_576_uid55425:0):0):0,(418395950_RMXI_Burkholderia_pseudomallei_354a_uid180009:0,418555660_RMXI_Burkholderia_pseudomallei_354e_uid180046:0):0):0,(254263057_RMI_Burkholderia_pseudomallei_1710a_uid54285:0,134278985_RMI_Burkholderia_pseudomallei_305_uid54601:0):0):0,(167742204_RMI_Burkholderia_pseudomallei_14_uid54781:0,254183341_RMI_Burkholderia_pseudomallei_1655_uid54283:0):0):0,(418543438_RMXI_Burkholderia_pseudomallei_1258a_uid180044:0,418549974_RMXI_Burkholderia_pseudomallei_1258b_uid180045:0):0):0,(242313785_RMI_Burkholderia_pseudomallei_1106b_uid54361:0,167914491_RMI_Burkholderia_pseudomallei_112_uid54769:0):0):0,(167000171_RMI_Burkholderia_mallei_PRL_20_uid54653:0,418535807_RMXI_Burkholderia_pseudomallei_1026a_uid180043:0):0):0,(67643283_RMI_Burkholderia_mallei_GB8_horse_4_uid54281:0,254204776_RMI_Burkholderia_mallei_JHU_uid54293:0):0):0,(254174155_RMI_Burkholderia_mallei_ATCC_10399_uid54279:0,254200806_RMI_Burkholderia_mallei_FMH_uid54291:0):0):0,(121598108_RMI_Burkholderia_mallei_SAVP1_uid58387:1.277892997e-15,254357025_RMI_Burkholderia_mallei_2002721280_uid54379:-1.277892997e-15):0):0,(124382764_RMI_Burkholderia_mallei_NCTC_10229_uid58383:0,126445689_RMI_Burkholderia_mallei_NCTC_10247_uid58385:0):0):0,(53717160_RMI_Burkholderia_mallei_ATCC_23344_uid57725:-9.120484374e-17,403522521_RMI_Burkholderia_pseudomallei_BPC006_uid174460:9.120484374e-17):0):0,(76818142_RMI_Burkholderia_pseudomallei_1710b_uid58391:0,126442328_RMI_Burkholderia_pseudomallei_668_uid58389:0):0):0,(386864676_RMI_Burkholderia_pseudomallei_1026b_uid162511:0,126458533_RMI_Burkholderia_pseudomallei_1106a_uid58515:0):0):0,(53721911_RMI_Burkholderia_pseudomallei_K96243_uid57733:0,526458830_RMI_Burkholderia_pseudomallei_MSHR305_uid213227:0):0):0.0314491376,167897824_RMI_Burkholderia_pseudomallei_7894_uid54771:0.03323548513):0.02818512472,((257142845_RMI_Burkholderia_thailandensis_E264_uid54655:0,167578146_RMI_Burkholderia_thailandensis_TXDOH_uid54795:0):0,(83716915_RMI_Burkholderia_thailandensis_E264_uid58081:7.258537125e-16,167616276_RMI_Burkholderia_thailandensis_Bt4_uid54787:-7.258537125e-16):0):0.06017571317):0.03577882499,((424905110_RMI_Burkholderia_thailandensis_MSMB43_uid182042:8.965838937e-17,167839488_RMI_Burkholderia_thailandensis_MSMB43_uid54775:-8.965838937e-17):0.03233969498,488606415_RMI_Burkholderia_thailandensis_MSMB121_uid201037:0.03234492776):0.06813021735):0.0301680767,(167572684_RMI_Burkholderia_oklahomensis_C6786_uid54789:0.03237733317,167565578_RMI_Burkholderia_oklahomensis_EO147_uid54791:0.03230728957):0.09279207255):0.09702802411):0.02083302927,(330820206_RMI_Burkholderia_gladioli_BSR3_uid66301:0.1426925371,238024809_RMI_Burkholderia_glumae_BGR1_uid59397:0.1392611966):0.1113064893):0.06696802062,(((((525971669_RI_Ralstonia_solanacearum_FQY_4_f_uid194089:0,17548004_RI_Ralstonia_solanacearum_GMI1000_uid57593:0):0.09107339209,523408405_RI_Ralstonia_solanacearum_uid178852:0.09304153149):0.05597828226,300689864_RI_Ralstonia_solanacearum_PSI07_uid50539:0.1501799133):0.01237698517,((386331840_RI_Ralstonia_solanacearum_Po82_uid162133:0.07316935243,83747411_RI_Ralstonia_solanacearum_UW551_uid54307:0.07238627501):0.03184604171,(300702552_RI_Ralstonia_solanacearum_CFBP2957_uid50545:0.06500824576,421890037_RI_Ralstonia_solanacearum_K60_1_uid180977:0.06518066522):0.0409111396):0.05616491314):0.05152485912,421896210_R_Ralstonia_solanacearum_MolK2_uid180980:0.2227261606):0.09176307709):0.02455845884,389736388_RMI_Rhodanobacter_115_uid167860:0.3519537931):0.02996469328,238023440_R_Burkholderia_glumae_BGR1_uid59397:0.394051071):0.006461495657,(((((((((((((((((((((((((((((((((((((((376275036_R_Brucella_canis_HSK_A52141_uid83613:0,17988041_R_Brucella_melitensis_bv_1_16M_uid57735:0):0,(189023440_R_Brucella_abortus_S19_uid58873:0,161618178_R_Brucella_canis_ATCC_23365_uid59009:0):0):0,(376271898_R_Brucella_abortus_A13334_uid83615:-6.001567602e-16,261751515_R_Brucella_suis_bv_5_513_uid55739:6.001567602e-16):0):0,(261756080_R_Brucella_suis_bv_3_686_uid55741:0,260567174_R_Brucella_suis_bv_4_40_uid40859:0):0):0,(261314598_R_Brucella_pinnipedialis_M163_99_10_uid55743:0,265987917_R_Brucella_pinnipedialis_M292_94_1_uid55797:0):0):0,(261324304_R_Brucella_neotomae_5K33_uid55801:8.563980243e-17,261316846_R_Brucella_pinnipedialis_B2_94_uid55745:-8.563980243e-17):0):0,(265992391_R_Brucella_melitensis_bv_1_Rev_1_uid55799:0,265994134_R_Brucella_melitensis_bv_3_Ether_uid55803:0):0):0,(261759304_R_Brucella_F5_99_uid55841:0,260563261_R_Brucella_melitensis_bv_1_16M_uid40857:0):0):0,(265997378_R_Brucella_ceti_M490_95_1_uid55805:0,261320963_R_Brucella_ceti_M644_93_1_uid55747:0):0):0,(225626726_R_Brucella_ceti_Cudo_uid55833:0,261218189_R_Brucella_ceti_M13_05_1_uid55749:0):0):0,(260546462_R_Brucella_abortus_NCTC_8038_uid40847:0,261221416_R_Brucella_ceti_B1_94_uid55807:0):0):0,(297247581_R_Brucella_abortus_bv_5_B3196_uid49427:0,260885067_R_Brucella_abortus_bv_9_C68_uid55809:0):0):0,(261215322_R_Brucella_abortus_bv_3_Tulya_uid55735:0,260759270_R_Brucella_abortus_bv_4_292_uid55733:0):0):0,(237814657_R_Brucella_abortus_2308_A_uid55961:0,260760992_R_Brucella_abortus_bv_2_86_8_59_uid55737:0):0):4.060652524e-05,423179386_R_Brucella_abortus_bv_1_NI010_uid181613:-4.060652524e-05):2.031096784e-05,423182516_R_Brucella_abortus_bv_1_NI016_uid181614:-2.031096784e-05):1.015933946e-05,423186541_R_Brucella_abortus_bv_1_NI021_uid181615:-1.015933946e-05):5.081598961e-06,423191021_R_Brucella_abortus_bv_1_NI259_uid181616:-5.081598961e-06):2.541764829e-06,423167671_R_Brucella_abortus_bv_1_NI435a_uid181609:-2.541764829e-06):1.271365455e-06,423169953_R_Brucella_abortus_bv_1_NI474_uid181610:-1.271365455e-06):6.359244314e-07,423175056_R_Brucella_abortus_bv_1_NI486_uid181611:-6.359244314e-07):3.180831588e-07,423178093_R_Brucella_abortus_bv_1_NI488_uid181612:-3.180831588e-07):1.591020969e-07,62289164_R_Brucella_abortus_bv_1_9_941_uid58019:-1.591020969e-07):7.958132978e-08,340789811_R_Brucella_pinnipedialis_B2_94_uid71131:-7.958132978e-08):3.980581634e-08,384223883_R_Brucella_suis_1330_uid159871:-3.980581634e-08):1.99104904e-08,82699104_R_Brucella_melitensis_biovar_Abortus_2308_uid62937:-1.99104904e-08):9.959038125e-09,23501101_R_Brucella_suis_1330_uid57927:-9.959038125e-09):4.981416559e-09,163842459_R_Brucella_suis_ATCC_23445_uid59015:-4.981416559e-09):2.491657512e-09,376279889_R_Brucella_suis_VBI22_uid83617:-2.491657512e-09):0.03154248197,148560233_R_Brucella_ovis_ATCC_25840_uid58113:0.03369032533):0.007095249026,(225851721_R_Brucella_melitensis_ATCC_23457_uid59241:4.175903335e-15,265999658_R_Brucella_melitensis_bv_2_63_9_uid55811:-4.175903335e-15):0.03903130508):0.003483154518,260756046_R_Brucella_abortus_bv_6_870_uid55731:0.04235177033):0.001918359676,((265983368_R_Brucella_83_13_uid55751:3.792246392e-05,306844457_R_Brucella_BO1_uid52367:-3.792246392e-05):1.89683442e-05,306840172_R_Brucella_NF_2653_uid52363:-1.89683442e-05):0.04424465635):0.00155630303,256368654_R_Brucella_microti_CCM_4915_uid59319:0.04462493923):0.008540010374,((384407666_R_Brucella_melitensis_M28_uid158857:0,384210565_R_Brucella_melitensis_M5_90_uid158855:0):-8.944676453e-16,384444277_R_Brucella_melitensis_NI_uid158853:8.944676453e-16):0.03155851672):0.009186206481,306842528_R_Brucella_BO2_uid52365:0.04081298019):0.01319591673,294851589_R_Brucella_NVSL_07_0026_uid47901:0.07808454127):0.1857816585,459782356_R_Ochrobactrum_CDB2_uid192729:0.2555005948):0.006154923391,((153007543_R_Ochrobactrum_anthropi_ATCC_49188_uid58921:0.03357525914,404317082_R_Ochrobactrum_anthropi_CTS_325_uid174620:0.03165754817):0.09800597088,(239831035_R_Ochrobactrum_intermedium_LMG_3301_uid55963:1.923345948e-05,444309148_R_Ochrobactrum_intermedium_M86_uid187582:-1.923345948e-05):0.1261660282):0.1369012846):0.1164947742):0.02108334155,383316524_R_Frateuria_aurantia_DSM_6220_uid81775:0.4063187501):0.007103041167,(((238025268_R_Burkholderia_glumae_BGR1_uid59397:0.3456438283,167583991_R_Burkholderia_ubonensis_Bu_uid54793:0.3293047294):0.07437513717,((((((518648308_R_Serratia_odorifera_4Rx13_uid42253:2.815102648e-15,270261276_R_Serratia_odorifera_4Rx13_uid42253:-2.815102648e-15):0.04575511529,(521167744_R_Serratia_plymuthica_S13_uid210642:2.164776345e-16,421782820_R_Serratia_plymuthica_A30_uid180952:-2.164776345e-16):0.04591473442):0.02666694943,((333926639_R_Serratia_AS12_uid67315:0,386328462_R_Serratia_AS13_uid162065:0):2.166839347e-16,333931592_R_Serratia_plymuthica_AS9_uid67313:-2.166839347e-16):0.07170691668):0.06545804826,386825615_R_Serratia_plymuthica_PRI_2C_uid163689:0.1373409035):0.04121833855,(525691769_R_Serratia_liquefaciens_ATCC_27592_uid212306:0.1491537116,157370075_R_Serratia_proteamaculans_568_uid58725:0.1478905513):0.04196922342):0.04572701732,(448241550_R_Serratia_marcescens_WW4_uid188478:-5.592273961e-15,458951839_R_Serratia_marcescens_VGH107_uid191940:5.592273961e-15):0.2378693892):0.1754172654):0.01676850859,(((383758317_R_Rubrivivax_gelatinosus_IL144_uid158163:0.2042328107,332525929_R_Rubrivivax_benzoatilyticus_JA2_uid66743:0.2065912043):0.1231198596,375103421_R_Burkholderiales_bacterium_JOSHI_001_uid83013:0.3167159396):0.03435388636,124268980_R_Methylibium_petroleiphilum_PM1_uid58085:0.3664041402):0.0755741543):0.00740821355):0.003522883408,(((((((((((((((418543707_RXMI_Burkholderia_pseudomallei_1258a_uid180044:0,418550260_RXMI_Burkholderia_pseudomallei_1258b_uid180045:0):-7.079091452e-15,386864942_RXMI_Burkholderia_pseudomallei_1026b_uid162511:7.079091452e-15):0,(418536092_RXMI_Burkholderia_pseudomallei_1026a_uid180043:-4.210623619e-16,167828172_R_Burkholderia_pseudomallei_9_uid54777:4.210623619e-16):0):0.03449292346,(((418396254_RXMI_Burkholderia_pseudomallei_354a_uid180009:0,418555947_RXMI_Burkholderia_pseudomallei_354e_uid180046:0):-1.228592029e-14,167742620_R_Burkholderia_pseudomallei_14_uid54781:1.228592029e-14):0,(167914947_RXMI_Burkholderia_pseudomallei_112_uid54769:-4.204394886e-16,167922782_RXMI_Burkholderia_pseudomallei_BCC215_uid54765:4.204394886e-16):0):0.03451363248):0.004611259537,(((((((((((((((((((242312988_RXMI_Burkholderia_pseudomallei_1106b_uid54361:8.34398809e-17,254262913_RXMI_Burkholderia_pseudomallei_1710a_uid54285:-8.34398809e-17):4.924760224e-15,134283391_RXMI_Burkholderia_pseudomallei_305_uid54601:-4.924760224e-15):4.926568803e-15,254300529_RXMI_Burkholderia_pseudomallei_406e_uid54371:-4.926568803e-15):4.928378711e-15,167898230_RXMI_Burkholderia_pseudomallei_7894_uid54771:-4.928378711e-15):4.930189949e-15,167819785_R_Burkholderia_pseudomallei_91_uid54779:-4.930189949e-15):5.015595782e-15,167849631_RXMI_Burkholderia_pseudomallei_B7210_uid54773:-5.015595782e-15):5.017440429e-15,167723653_R_Burkholderia_pseudomallei_DM98_uid54783:-5.017440429e-15):5.019286434e-15,237510070_RXMI_Burkholderia_pseudomallei_MSHR346_uid55259:-5.019286434e-15):5.021133797e-15,167906588_RXMI_Burkholderia_pseudomallei_NCTC_13177_uid54767:-5.021133797e-15):5.022982521e-15,254190270_RXI_Burkholderia_pseudomallei_Pasteur_52237_uid54289:-5.022982521e-15):5.108579817e-15,254193498_RXMI_Burkholderia_pseudomallei_S13_uid54287:-5.108579817e-15):5.194240191e-15,126458323_RXMI_Burkholderia_pseudomallei_1106a_uid58515:-5.194240191e-15):5.363772661e-15,403522851_RXMI_Burkholderia_pseudomallei_BPC006_uid174460:-5.363772661e-15):5.791560528e-06,471982508_RXMI_Burkholderia_pseudomallei_MSHR1043_uid195201:-5.791560528e-06):2.896848426e-06,76817623_RXMI_Burkholderia_pseudomallei_1710b_uid58391:-2.896848426e-06):1.44895869e-06,126444655_RXMI_Burkholderia_pseudomallei_668_uid58389:-1.44895869e-06):7.247467816e-07,53722204_RXMI_Burkholderia_pseudomallei_K96243_uid57733:-7.247467816e-07):3.625072093e-07,526458643_RXMI_Burkholderia_pseudomallei_MSHR305_uid213227:-3.625072093e-07):0.032680029,(217419193_RXMI_Burkholderia_pseudomallei_576_uid55425:1.667573711e-16,226200253_RXMI_Burkholderia_pseudomallei_Pakistan_9_uid55843:-1.667573711e-16):0.03268334137):0.01150205892):0.0361683247,(424907007_RXMI_Burkholderia_thailandensis_MSMB43_uid182042:0.03159875544,167839810_RXMI_Burkholderia_thailandensis_MSMB43_uid54775:0.03740780049):0.04325300703):0.03210201999,(((83716885_RXMI_Burkholderia_thailandensis_E264_uid58081:-3.384947392e-06,167577870_RXMI_Burkholderia_thailandensis_TXDOH_uid54795:3.384947392e-06):1.693093432e-06,257142551_RXMI_Burkholderia_thailandensis_E264_uid54655:-1.693093432e-06):0.004791524103,167615994_RXMI_Burkholderia_thailandensis_Bt4_uid54787:-0.004791524103):0.1076473289):0.1432054204,171320496_R_Burkholderia_ambifaria_MEX_5_uid54911:0.258716304):0.048382506,238027315_R_Burkholderia_glumae_BGR1_uid59397:0.2894118419):0.08863967935,((((444364727_R_Burkholderia_cenocepacia_BC7_uid188101:-1.563780436e-16,444373795_R_Burkholderia_cenocepacia_K56_2Valvano_uid188102:1.563780436e-16):1.024628534e-14,206562058_R_Burkholderia_cenocepacia_J2315_uid57953:-1.024628534e-14):0.03288449079,421864153_R_Burkholderia_cenocepacia_H111_uid180971:0.03207248946):0.006869577429,(((107027317_R_Burkholderia_cenocepacia_AU_1054_uid58371:-0.0006599156699,254249338_R_Burkholderia_cenocepacia_PC184_uid54353:0.0006599156699):0.0003300714177,116691286_R_Burkholderia_cenocepacia_HI2424_uid58369:-0.0003300714177):0.0001650925393,170736675_R_Burkholderia_cenocepacia_MC0_3_uid58769:-0.0001650925393):0.03906194379):0.3525613892):0.008876330291,((((((((((((((((((254240292_R_Pseudomonas_aeruginosa_2192_uid54357:7.873049704e-17,421154402_R_Pseudomonas_aeruginosa_ATCC_14886_uid180765:-7.873049704e-17):2.205217497e-15,421161073_R_Pseudomonas_aeruginosa_ATCC_25324_uid180766:-2.205217497e-15):2.205981605e-15,421168447_R_Pseudomonas_aeruginosa_ATCC_700888_uid180767:-2.205981605e-15):2.206746243e-15,254234991_R_Pseudomonas_aeruginosa_C3719_uid54355:-2.206746243e-15):2.286351105e-15,421174972_R_Pseudomonas_aeruginosa_CI27_uid180768:-2.286351105e-15):2.287144151e-15,420137338_R_Pseudomonas_aeruginosa_CIG1_uid180490:-2.287144151e-15):2.366832152e-15,421180994_R_Pseudomonas_aeruginosa_E2_uid180769:-2.366832152e-15):5.208838105e-15,386059207_R_Pseudomonas_aeruginosa_M18_uid162089:-5.208838105e-15):5.289595922e-15,218892145_R_Pseudomonas_aeruginosa_LESB58_uid59275:-5.289595922e-15):5.291433225e-15,15597095_R_Pseudomonas_aeruginosa_PAO1_uid57945:-5.291433225e-15):5.372275862e-15,116049852_R_Pseudomonas_aeruginosa_UCBPP_PA14_uid57977:-5.372275862e-15):0.0002962881567,424941134_R_Pseudomonas_aeruginosa_NCMG1179_uid182047:-0.0002962881567):0.03232967271,355643724_R_Pseudomonas_2_1_26_uid76579:0.03262730754):0.008041381677,((386065749_R_Pseudomonas_aeruginosa_NCGM2_S1_uid162173:6.166601768e-15,451986433_R_Pseudomonas_aeruginosa_18A_uid190021:-6.166601768e-15):-3.95432479e-15,313110609_R_Pseudomonas_aeruginosa_39016_uid60643:3.95432479e-15):0.03977567688):0.01000578297,(((((((((((419755234_R_Pseudomonas_aeruginosa_PADK2_CF510_uid180403:0,421516543_R_Pseudomonas_aeruginosa_PAO579_uid180873:0):2.284737342e-15,458890637_R_Pseudomonas_aeruginosa_PA21_ST175_uid191937:-2.284737342e-15):2.285587951e-15,296389701_R_Pseudomonas_aeruginosa_PAb1_uid49007:-2.285587951e-15):2.286439194e-15,107101332_R_Pseudomonas_aeruginosa_PACS2_uid54415:-2.286439194e-15):2.372005556e-15,514412954_R_Pseudomonas_aeruginosa_RP73_uid209328:-2.372005556e-15):2.54238176e-15,478479317_R_Pseudomonas_aeruginosa_B136_33_uid196598:-2.54238176e-15):2.543329703e-15,392984626_R_Pseudomonas_aeruginosa_DK2_uid168996:-2.543329703e-15):2.544278353e-15,418588498_R_Pseudomonas_aeruginosa_MPAO1_P1_uid180056:-2.544278353e-15):2.460386787e-15,418594289_R_Pseudomonas_aeruginosa_MPAO1_P2_uid180057:-2.460386787e-15):3.140285924e-15,416859003_R_Pseudomonas_aeruginosa_138244_uid179695:-3.140285924e-15):3.141458548e-15,416877635_R_Pseudomonas_aeruginosa_152504_uid179696:-3.141458548e-15):0.03708999854):0.04052511319,(152985537_R_Pseudomonas_aeruginosa_PA7_uid58627:0.009834583094,452878854_R_Pseudomonas_aeruginosa_VRFPA01_uid190659:-0.009834583094):0.08340764215):0.2496113363,404403049_RMI_Pseudomonas_fuscovaginae_UPB0736_uid174621:0.3525319309):0.03186074867,(((170697219_RMI_Burkholderia_ambifaria_IOP40_10_uid54913:0.05624690992,171316408_RMI_Burkholderia_ambifaria_MEX_5_uid54911:0.05626188017):0.1041857853,387904429_RMXI_Burkholderia_KJ006_uid165871:0.1610637271):0.121757199,330822376_RMI_Burkholderia_gladioli_BSR3_uid66301:0.2800285469):0.08682997792):0.02694225017):0.00415910004,(((115360781_R_Burkholderia_ambifaria_AMMD_uid58303:0,172065092_R_Burkholderia_ambifaria_MC40_6_uid58701:0):0.04693090962,170697389_R_Burkholderia_ambifaria_IOP40_10_uid54913:0.04672767154):0.03029593309,171315924_R_Burkholderia_ambifaria_MEX_5_uid54911:0.07802909662):0.3034866616):0.00843573828,((((387906586_R_Burkholderia_KJ006_uid165871:0.03198395021,134291839_R_Burkholderia_vietnamiensis_G4_uid58075:0.03424266765):0.1535820441,172064983_R_Burkholderia_ambifaria_MC40_6_uid58701:0.1893185583):0.1520882619,(404395460_R_Ralstonia_5_2_56FAA_uid73851:0,309779367_R_Ralstonia_5_7_47FAA_uid59461:0):0.3461076934):0.02924699756,(((257143030_R_Burkholderia_thailandensis_E264_uid54655:6.729022653e-17,167578384_R_Burkholderia_thailandensis_TXDOH_uid54795:-6.729022653e-17):0.03227939114,83716249_R_Burkholderia_thailandensis_E264_uid58081:0.03592004281):0.001618329317,167616524_R_Burkholderia_thailandensis_Bt4_uid54787:0.03280082469):0.3632899571):0.02798072025):0.004355644968,(((302061837_R_Pseudomonas_syringae_tomato_K40_uid51153:-0.00233939656,213970237_R_Pseudomonas_syringae_tomato_T1_uid54815:0.00233939656):0.00117082091,301385893_R_Pseudomonas_syringae_tomato_Max13_uid50767:-0.00117082091):0.0005856126694,302130857_R_Pseudomonas_syringae_tomato_NCPPB_1108_uid51195:-0.0005856126694):0.3957375513):0.002971398322,((((239820479_RI_Variovorax_paradoxus_S110_uid59437:0.3870708821,167566108_R_Burkholderia_oklahomensis_EO147_uid54791:0.3792410926):0.004184197708,((((311105770_R_Achromobacter_xylosoxidans_A8_uid59899:0.3609517247,339329089_RXI_Cupriavidus_necator_N_1_uid68689:0.3623785947):0.007128959925,351728622_MRI_Acidovorax_radicis_N35_uid74319:0.3319972882):0.00789060901,(((238027274_R_Burkholderia_glumae_BGR1_uid59397:0.2365778341,167589289_R_Burkholderia_ubonensis_Bu_uid54793:0.2259951862):0.0749138354,((((((((((((((((((((((((((((((((((((167895126_R_Burkholderia_pseudomallei_7894_uid54771:-8.77213254e-17,254195948_R_Burkholderia_pseudomallei_S13_uid54287:8.77213254e-17):0,(167919762_R_Burkholderia_pseudomallei_BCC215_uid54765:0,167720437_R_Burkholderia_pseudomallei_DM98_uid54783:0):0):0,(167825038_R_Burkholderia_pseudomallei_9_uid54777:0,167846546_R_Burkholderia_pseudomallei_B7210_uid54773:0):0):0,(167816634_R_Burkholderia_pseudomallei_91_uid54779:-8.761991347e-17,167903510_R_Burkholderia_pseudomallei_NCTC_13177_uid54767:8.761991347e-17):0):0,(167003830_R_Burkholderia_mallei_PRL_20_uid54653:8.758616157e-17,242317090_R_Burkholderia_pseudomallei_1106b_uid54361:-8.758616157e-17):0):7.910178117e-16,526472412_R_Burkholderia_pseudomallei_MSHR305_uid213227:-7.910178117e-16):1.055098262e-15,124386221_R_Burkholderia_mallei_NCTC_10229_uid58383:-1.055098262e-15):1.055506424e-15,126450742_R_Burkholderia_mallei_NCTC_10247_uid58385:-1.055506424e-15):9.67921993e-16,76811685_R_Burkholderia_pseudomallei_1710b_uid58391:-9.67921993e-16):9.682967208e-16,403519406_R_Burkholderia_pseudomallei_BPC006_uid174460:-9.682967208e-16):0.0003871675619,471979082_R_Burkholderia_pseudomallei_MSHR1043_uid195201:-0.0003871675619):0.0001936587844,226200000_R_Burkholderia_pseudomallei_Pakistan_9_uid55843:-0.0001936587844):9.686692296e-05,217421088_R_Burkholderia_pseudomallei_576_uid55425:-9.686692296e-05):4.845224142e-05,254357791_R_Burkholderia_mallei_2002721280_uid54379:-4.845224142e-05):2.423551796e-05,254177786_R_Burkholderia_mallei_ATCC_10399_uid54279:-2.423551796e-05):1.212246127e-05,254199322_R_Burkholderia_mallei_FMH_uid54291:-1.212246127e-05):6.063583594e-06,254205635_R_Burkholderia_mallei_JHU_uid54293:-6.063583594e-06):3.032969199e-06,254184304_R_Burkholderia_pseudomallei_1655_uid54283:-3.032969199e-06):1.517073764e-06,238562977_R_Burkholderia_mallei_GB8_horse_4_uid54281:-1.517073764e-06):7.588316732e-07,254261005_R_Burkholderia_pseudomallei_1710a_uid54285:-7.588316732e-07):3.795633498e-07,418540359_R_Burkholderia_pseudomallei_1258a_uid180044:-3.795633498e-07):1.898555077e-07,418537246_R_Burkholderia_pseudomallei_1026a_uid180043:-1.898555077e-07):9.496468819e-08,134277810_R_Burkholderia_pseudomallei_305_uid54601:-9.496468819e-08):4.750083527e-08,418546606_R_Burkholderia_pseudomallei_1258b_uid180045:-4.750083527e-08):2.375966562e-08,418552830_R_Burkholderia_pseudomallei_354e_uid180046:-2.375966562e-08):1.188446948e-08,254296964_R_Burkholderia_pseudomallei_406e_uid54371:-1.188446948e-08):5.94456388e-09,418380480_R_Burkholderia_pseudomallei_354a_uid180009:-5.94456388e-09):2.97344099e-09,126442199_R_Burkholderia_pseudomallei_668_uid58389:-2.97344099e-09):1.487301138e-09,121600864_R_Burkholderia_mallei_SAVP1_uid58387:-1.487301138e-09):7.439419149e-10,386861079_R_Burkholderia_pseudomallei_1026b_uid162511:-7.439419149e-10):3.721157458e-10,126451641_R_Burkholderia_pseudomallei_1106a_uid58515:-3.721157458e-10):1.861423315e-10,53725659_R_Burkholderia_mallei_ATCC_23344_uid57725:-1.861423315e-10):0.03207095273,(((167911761_R_Burkholderia_pseudomallei_112_uid54769:-3.499402469e-16,254191335_R_Burkholderia_pseudomallei_Pasteur_52237_uid54289:3.499402469e-16):-3.238193222e-15,167739431_R_Burkholderia_pseudomallei_14_uid54781:3.238193222e-15):0.000387533725,53719957_R_Burkholderia_pseudomallei_K96243_uid57733:-0.000387533725):0.03261536878):0.05026557973,(((167619336_R_Burkholderia_thailandensis_Bt4_uid54787:-8.738419502e-17,167581251_R_Burkholderia_thailandensis_TXDOH_uid54795:8.738419502e-17):2.185444785e-15,257138549_R_Burkholderia_thailandensis_E264_uid54655:-2.185444785e-15):0.0003907810365,83720643_R_Burkholderia_thailandensis_E264_uid58081:-0.0003907810365):0.08236648388):0.009961847601,((424903529_R_Burkholderia_thailandensis_MSMB43_uid182042:-0.0003882466983,167837236_R_Burkholderia_thailandensis_MSMB43_uid54775:0.0003882466983):0.04590432972,488604267_R_Burkholderia_thailandensis_MSMB121_uid201037:0.04557594337):0.04414361675):0.03794384355,(167570595_R_Burkholderia_oklahomensis_C6786_uid54789:0,167563421_R_Burkholderia_oklahomensis_EO147_uid54791:0):0.1326531012):0.1941782493):0.02317007514,(115360652_R_Burkholderia_ambifaria_AMMD_uid58303:0.2145474178,167590019_R_Burkholderia_ubonensis_Bu_uid54793:0.2100200217):0.1335860914):0.02072936228):0.0008272166104,333913384_RMI_Delftia_Cs1_4_uid67319:0.3472884105):0.009848285963):0.007146410008,(((((218665417_RMI_Acidithiobacillus_ferrooxidans_ATCC_23270_uid57649:-2.590898463e-15,415973542_MR_Acidithiobacillus_GGI_221_uid179599:2.590898463e-15):-2.234411119e-15,198283772_RMI_Acidithiobacillus_ferrooxidans_ATCC_53993_uid58613:2.234411119e-15):0.3305619618,344199618_R_Acidithiobacillus_ferrivorans_SS3_uid67387:0.3364577188):0.0142540429,(410693608_RMI_Thiomonas_3As_uid178369:0.3224144196,344941194_RMI_Methylobacter_tundripaludum_SV96_uid53253:0.3019496637):0.02657653044):0.007348540469,(((((((((((((((((((((((((((((((((((((((((((((((((((((((((((((((((((((((((((((((((((((((((((((((((((((((((((385235687_RMI_Acinetobacter_baumannii_TCDC_AB0715_uid158679:0,407931028_RMI_Acinetobacter_baumannii_TYTH_1_uid176498:0):0,(387125654_RMI_Acinetobacter_baumannii_MDR_TJ_uid162739:0,384141386_RMI_Acinetobacter_baumannii_MDR_ZJ06_uid158685:0):0):0,(523525450_RMI_Acinetobacter_baumannii_BJAB0868_uid210973:0,469820299_RXI_Acinetobacter_baumannii_D1279779_uid190222:0):0):0,(169797684_RMI_Acinetobacter_baumannii_AYE_uid61637:0,523521534_RMI_Acinetobacter_baumannii_BJAB07104_uid210971:0):0):0,(213155522_RMI_Acinetobacter_baumannii_AB0057_uid59083:0,215485038_RMI_Acinetobacter_baumannii_AB307_0294_uid59271:0):0):3.275320168e-15,332869309_RMI_Acinetobacter_6013113_uid47501:-3.275320168e-15):3.276688305e-15,332853574_RMI_Acinetobacter_6013150_uid47499:-3.276688305e-15):3.278057586e-15,458517943_RMI_Acinetobacter_baumannii_3909_uid190217:-3.278057586e-15):3.279428011e-15,457914513_RMI_Acinetobacter_baumannii_4190_uid190218:-3.279428011e-15):3.280799583e-15,445491684_RMI_Acinetobacter_baumannii_AA_014_uid188443:-3.280799583e-15):3.282172302e-15,301348492_R_Acinetobacter_baumannii_AB056_uid50769:-3.282172302e-15):3.283546171e-15,301513441_R_Acinetobacter_baumannii_AB058_uid50773:-3.283546171e-15):3.28492119e-15,301597204_R_Acinetobacter_baumannii_AB059_uid50775:-3.28492119e-15):3.286297362e-15,424054122_RMI_Acinetobacter_baumannii_Ab11111_uid181745:-3.286297362e-15):3.287674687e-15,458717163_RMI_Acinetobacter_baumannii_AB_1582_8_uid190525:-3.287674687e-15):3.336720604e-15,458354067_RMI_Acinetobacter_baumannii_AB_1595_8_uid190528:-3.336720604e-15):3.338120235e-15,458565012_RMI_Acinetobacter_baumannii_AB_1649_8_uid190529:-3.338120235e-15):3.339521041e-15,458428450_RMI_Acinetobacter_baumannii_AB_1650_8_uid190530:-3.339521041e-15):3.340923023e-15,459109647_RMI_Acinetobacter_baumannii_AB_1766_8_uid190570:-3.340923023e-15):3.342326182e-15,458423575_RMI_Acinetobacter_baumannii_AB_2007_16_25_01_7_uid190532:-3.342326182e-15):3.343730521e-15,459115404_RMI_Acinetobacter_baumannii_AB_2007_16_27_01_uid190533:-3.343730521e-15):3.345136041e-15,459042887_RMI_Acinetobacter_baumannii_AB_2008_15_34_7_uid190534:-3.345136041e-15):3.346542742e-15,458936703_RMI_Acinetobacter_baumannii_AB_2008_15_45_uid190535:-3.346542742e-15):3.347950627e-15,459050990_RMI_Acinetobacter_baumannii_AB_2008_15_52_uid190536:-3.347950627e-15):3.349359697e-15,457981965_RMI_Acinetobacter_baumannii_AB_2008_15_69_uid190537:-3.349359697e-15):3.350769954e-15,458212289_RMI_Acinetobacter_baumannii_AB_2008_15_70_uid190538:-3.350769954e-15):3.352181399e-15,458442541_RMI_Acinetobacter_baumannii_AB_2008_15_71_uid190539:-3.352181399e-15):3.353594033e-15,458413954_RMI_Acinetobacter_baumannii_AB_2008_23_07_01_7_uid190541:-3.353594033e-15):3.355007859e-15,457880590_RMI_Acinetobacter_baumannii_AB_2009_04_01_7_uid190542:-3.355007859e-15):3.356422877e-15,416146441_RMI_Acinetobacter_baumannii_AB210_uid179614:-3.356422877e-15):3.357839089e-15,424061548_RMI_Acinetobacter_baumannii_Ab33333_uid181747:-3.357839089e-15):3.359256497e-15,424065122_RMI_Acinetobacter_baumannii_Ab44444_uid181748:-3.359256497e-15):3.360675102e-15,458486900_RMI_Acinetobacter_baumannii_AB5075_uid190311:-3.360675102e-15):3.362094905e-15,458110044_RMI_Acinetobacter_baumannii_AB_515_8_uid190544:-3.362094905e-15):3.363515909e-15,457993760_RMI_Acinetobacter_baumannii_AB5256_uid190312:-3.363515909e-15):3.364938114e-15,458202992_RMI_Acinetobacter_baumannii_AB5711_uid190313:-3.364938114e-15):3.366361523e-15,239503083_RMI_Acinetobacter_baumannii_AB900_uid55405:-3.366361523e-15):3.367786136e-15,458418417_RMI_Acinetobacter_baumannii_AB_908_12_uid190545:-3.367786136e-15):3.369211956e-15,459157807_R_Acinetobacter_baumannii_AB_908_13_uid190546:-3.369211956e-15):3.370638984e-15,457893992_R_Acinetobacter_baumannii_AB_908_14_7_uid190547:-3.370638984e-15):3.372067221e-15,458608801_R_Acinetobacter_baumannii_AB_909_02_7_uid190549:-3.372067221e-15):3.373496668e-15,458307223_RMI_Acinetobacter_baumannii_AB_909_05_uid190550:-3.373496668e-15):3.374927328e-15,417870097_RMI_Acinetobacter_baumannii_ABNIH1_uid179837:-3.374927328e-15):3.376359203e-15,417875993_RMI_Acinetobacter_baumannii_ABNIH2_uid179838:-3.376359203e-15):3.377792292e-15,417877251_RMI_Acinetobacter_baumannii_ABNIH3_uid179839:-3.377792292e-15):3.379226599e-15,417884000_RMI_Acinetobacter_baumannii_ABNIH4_uid179840:-3.379226599e-15):3.380662124e-15,458799094_R_Acinetobacter_baumannii_AB_TG2022_uid190554:-3.380662124e-15):3.38209887e-15,459137041_RMI_Acinetobacter_baumannii_AB_TG2028_uid190557:-3.38209887e-15):3.383536837e-15,458105676_RMI_Acinetobacter_baumannii_AB_TG2030_uid190558:-3.383536837e-15):3.384976027e-15,458460399_RMI_Acinetobacter_baumannii_AB_TG2031_uid190559:-3.384976027e-15):3.386416443e-15,458268353_RMI_Acinetobacter_baumannii_AB_TG2631_uid190561:-3.386416443e-15):3.387858085e-15,458292848_RMI_Acinetobacter_baumannii_AB_TG27323_uid190562:-3.387858085e-15):3.389300954e-15,458767087_RMI_Acinetobacter_baumannii_AB_TG27327_uid190563:-3.389300954e-15):3.390745053e-15,458733314_RMI_Acinetobacter_baumannii_AB_TG27331_uid190564:-3.390745053e-15):3.392190384e-15,458286419_RMI_Acinetobacter_baumannii_AB_TG27335_uid190565:-3.392190384e-15):3.393636947e-15,459150355_RMI_Acinetobacter_baumannii_AB_TG27339_uid190566:-3.393636947e-15):3.395084744e-15,421201933_RMI_Acinetobacter_baumannii_AC12_uid180779:-3.395084744e-15):3.396533777e-15,421534209_RMI_Acinetobacter_baumannii_AC30_uid180878:-3.396533777e-15):3.397984048e-15,421801885_RMI_Acinetobacter_baumannii_Canada_BC1_uid180956:-3.397984048e-15):3.399435558e-15,417575026_RMI_Acinetobacter_baumannii_Canada_BC_5_uid179761:-3.399435558e-15):3.400888308e-15,421690020_RMI_Acinetobacter_baumannii_IS_116_uid180920:-3.400888308e-15):3.4023423e-15,421689028_RMI_Acinetobacter_baumannii_IS_143_uid180919:-3.4023423e-15):3.403797537e-15,421642139_RMI_Acinetobacter_baumannii_IS_235_uid180908:-3.403797537e-15):3.405254018e-15,421646568_RMI_Acinetobacter_baumannii_IS_251_uid180909:-3.405254018e-15):3.406711747e-15,421700833_RMI_Acinetobacter_baumannii_IS_58_uid180922:-3.406711747e-15):3.408170724e-15,421798535_RMI_Acinetobacter_baumannii_Naval_21_uid180955:-3.408170724e-15):3.360921938e-15,421656904_RMI_Acinetobacter_baumannii_Naval_72_uid180911:-3.360921938e-15):3.362362539e-15,445476478_RMI_Acinetobacter_baumannii_Naval_78_uid188442:-3.362362539e-15):3.363804375e-15,421657848_RMI_Acinetobacter_baumannii_Naval_83_uid180912:-3.363804375e-15):3.365247449e-15,421650718_RMI_Acinetobacter_baumannii_OIFC0162_uid180910:-3.365247449e-15):3.366691761e-15,417545015_RMI_Acinetobacter_baumannii_OIFC032_uid179753:-3.366691761e-15):3.416950898e-15,445459463_RMI_Acinetobacter_baumannii_OIFC047_uid188440:-3.416950898e-15):3.41841866e-15,421672952_RMI_Acinetobacter_baumannii_OIFC065_uid180916:-3.41841866e-15):3.419887684e-15,421622488_RMI_Acinetobacter_baumannii_OIFC074_uid180903:-3.419887684e-15):3.421357971e-15,421666616_RMI_Acinetobacter_baumannii_OIFC087_uid180914:-3.421357971e-15):3.422829523e-15,421671918_RMI_Acinetobacter_baumannii_OIFC099_uid180915:-3.422829523e-15):3.424302341e-15,421663393_RMI_Acinetobacter_baumannii_OIFC110_uid180913:-3.424302341e-15):3.425776427e-15,421679014_RMI_Acinetobacter_baumannii_OIFC111_uid180917:-3.425776427e-15):3.427251783e-15,417567510_RMI_Acinetobacter_baumannii_OIFC143_uid179759:-3.427251783e-15):3.42872841e-15,417570768_RMI_Acinetobacter_baumannii_OIFC189_uid179760:-3.42872841e-15):3.430206311e-15,445464573_RMI_Acinetobacter_baumannii_OIFC338_uid188441:-3.430206311e-15):3.431685485e-15,458907408_RMI_Acinetobacter_baumannii_TG19582_uid190569:-3.431685485e-15):3.433165936e-15,458362471_RMI_Acinetobacter_baumannii_UMB001_uid190219:-3.433165936e-15):3.434647665e-15,458065906_RMI_Acinetobacter_baumannii_UMB002_uid190220:-3.434647665e-15):3.436130674e-15,459077825_RMI_Acinetobacter_baumannii_UMB003_uid190221:-3.436130674e-15):3.437614964e-15,458910547_RMI_Acinetobacter_baumannii_W7282_uid190358:-3.437614964e-15):3.389970528e-15,421694210_RMI_Acinetobacter_baumannii_WC_692_uid180921:-3.389970528e-15):3.391436145e-15,421701736_RMI_Acinetobacter_baumannii_ZWS1122_uid180923:-3.391436145e-15):3.392903029e-15,421705548_RMI_Acinetobacter_baumannii_ZWS1219_uid180924:-3.392903029e-15):3.394371183e-15,403677495_R_Acinetobacter_NCTC_10304_uid173059:-3.394371183e-15):0.00616736584,126640216_RMI_Acinetobacter_baumannii_ATCC_17978_uid58731:-0.00616736584):0.003085018426,417548699_RMI_Acinetobacter_baumannii_Naval_18_uid179754:-0.003085018426):0.001543177544,421793792_RMI_Acinetobacter_baumannii_Naval_2_uid180954:-0.001543177544):0.02882815596,(457960127_RMI_Acinetobacter_baumannii_AB_1594_8_uid190527:5.167583533e-16,458704925_RMI_Acinetobacter_baumannii_AB_TG2018_uid190553:-5.167583533e-16):0.04145793285):0.00295729091,458548766_RMI_Acinetobacter_baumannii_AB_1536_8_uid190524:0.04287763394):0.00153438638,459094716_RMI_Acinetobacter_baumannii_AB_1583_8_uid190526:0.04430053847):0.0007934470362,((458992478_RMI_Acinetobacter_baumannii_AB_TG19617_uid190552:1.886918468e-16,260557627_RMI_Acinetobacter_baumannii_ATCC_19606_uid40853:-1.886918468e-16):4.62486928e-15,458774147_RMI_Acinetobacter_baumannii_MSP4_16_uid191930:-4.62486928e-15):0.04504147782):0.0004487737033,523529280_RMI_Acinetobacter_baumannii_BJAB0715_uid210972:0.04538615115):0.01021237722,(((((((421805499_RMI_Acinetobacter_baumannii_WC_A_694_uid180957:0,445450081_RMI_Acinetobacter_baumannii_WC_A_92_uid188439:0):4.701688905e-16,421199902_RMI_Acinetobacter_baumannii_OIFC109_uid180778:-4.701688905e-16):4.703634163e-16,417559852_RMI_Acinetobacter_baumannii_OIFC137_uid179758:-4.703634163e-16):6.117255341e-16,421456651_RMI_Acinetobacter_baumannii_IS_123_uid180859:-6.117255341e-16):6.119788366e-16,421634353_RMI_Acinetobacter_baumannii_Naval_13_uid180906:-6.119788366e-16):5.180427568e-16,417554530_RMI_Acinetobacter_baumannii_Naval_81_uid179755:-5.180427568e-16):7.53829011e-16,458941019_RMI_Acinetobacter_baumannii_AB4857_uid190310:-7.53829011e-16):0.0564908488):0.01033875639,((((417577164_RMI_Acinetobacter_baumannii_Naval_17_uid179762:-9.426769297e-17,421631499_RMI_Acinetobacter_baumannii_OIFC180_uid180905:9.426769297e-17):3.347891115e-15,332875591_RMI_Acinetobacter_6014059_uid47503:-3.347891115e-15):0.03228629092,421810097_RMI_Acinetobacter_baumannii_OIFC035_uid180958:0.03253408144):0.01872108592,(184156458_RMI_Acinetobacter_baumannii_ACICU_uid58765:5.022498611e-15,458949439_RMI_Acinetobacter_baumannii_3990_uid190216:-5.022498611e-15):0.0508397419):0.01527237504):0.01060778653,384130104_RMI_Acinetobacter_baumannii_1656_2_uid158677:0.1095296072):0.03933694103,445398283_R_Acinetobacter_baumannii_Naval_57_uid188436:0.1179082033):0.01649970118,((375136656_RMI_Acinetobacter_calcoaceticus_PHEA_2_uid83123:0.03248291706,427424655_RMI_Acinetobacter_baumannii_WC_136_uid182891:0.0323374553):0.04031399221,293611186_RMI_Acinetobacter_SH024_uid47031:0.07221858053):0.06197680819):0.01091824802,260551305_RXMI_Acinetobacter_RUH2624_uid40849:0.1480254799):0.00975575831,(299771984_RMI_Acinetobacter_oleivorans_DR1_uid50119:0.08514540123,262281348_RMI_Acinetobacter_calcoaceticus_RUH2202_uid41505:0.08635318391):0.07293212678):0.1996822788,261855565_RMI_Halothiobacillus_neapolitanus_c2_uid41317:0.3653575131):0.011978524,340787146_RI_Collimonas_fungivorans_Ter331_uid70793:0.3547790126):0.01335766571):0.01503476682):0.007375806688,((((((525711912_RI_Ralstonia_solanacearum_FQY_4_f_uid194089:-0.0008578219868,17548999_RI_Ralstonia_solanacearum_GMI1000_uid57593:0.0008578219868):0.0791685661,410684649_RI_Ralstonia_solanacearum_uid178852:0.07960827111):0.08431556341,300693708_RI_Ralstonia_solanacearum_PSI07_uid50539:0.1668163615):0.1475167329,347819453_RXI_Verminephrobacter_At4_uid73529:0.3178263501):0.01855788032,319943177_RR_Lautropia_mirabilis_ATCC_51599_uid62167:0.3527237165):0.005600658035,319943176_RR_Lautropia_mirabilis_ATCC_51599_uid62167:0.3410711265):0.03979008745):0.004580725756):0.004371263418):0.001868122412,(((343515409_RXI_Vibrio_N418_uid72187:0.04533467786,343512066_RXI_Vibrio_scophthalmi_LMG_19158_uid72185:0.04595241505):0.13139818,343508506_RXI_Vibrio_ichthyoenteri_ATCC_700023_uid72183:0.1787670683):0.2263840749,(398999429_RI_Pseudomonas_GM18_uid171673:0.161293609,398969516_RI_Pseudomonas_GM30_uid171669:0.1555950308):0.237127032):0.008534151541):0.002990091917,((((((((((((447918423_R_Pseudomonas_poae_RE_1_1_14_uid188480:0.06313509945,440739627_R_Pseudomonas_fluorescens_BRIP34879_uid185793:0.05949276845):0.1622153876,395647132_R_Pseudomonas_extremaustralis_14_3_substr_14_3b_uid170171:0.2240903302):0.02126230136,229592722_R_Pseudomonas_fluorescens_SBW25_uid158693:0.2589542824):0.002658767874,(387895741_R_Pseudomonas_fluorescens_A506_uid165185:0.1615158428,423693677_R_Pseudomonas_fluorescens_SS101_uid181712:0.1639564346):0.08480748127):0.01265182604,408479108_R_Pseudomonas_R81_uid176384:0.2708618677):0.01264904427,((395795216_R_Pseudomonas_Ag1_uid170863:0,421142038_R_Pseudomonas_fluorescens_BBc6R8_uid180761:0):0.1675607533,395499097_R_Pseudomonas_PAMC_25886_uid170201:0.1643571455):0.1169008586):0.02362163384,388468068_R_Pseudomonas_synxantha_BG33R_uid167316:0.3131757995):0.006518795524,312963163_R_Pseudomonas_fluorescens_WH6_uid60611:0.3100842499):0.07144554302,404401100_R_Pseudomonas_fuscovaginae_UPB0736_uid174621:0.3419918595):0.01084829799,388547900_R_Pseudomonas_M47T1_uid167375:0.3891250781):0.007096445404,(((((398996099_R_Pseudomonas_GM21_uid171672:0.3164604387,407368522_R_Pseudomonas_mandelii_JR_1_uid175806:0.2986642466):0.006450447527,(((398837914_R_Pseudomonas_GM102_uid171655:0.0735798851,398903148_R_Pseudomonas_GM50_uid171664:0.07197574233):0.09519280636,398858238_R_Pseudomonas_GM79_uid171658:0.1739857677):0.06994821533,399000953_R_Pseudomonas_GM18_uid171673:0.2400857438):0.08189767872):0.01411706441,((((398883970_R_Pseudomonas_GM60_uid171662:0.1501404732,398878031_R_Pseudomonas_GM67_uid171661:0.1507498381):0.1046082894,398938873_R_Pseudomonas_GM41_2012_uid171667:0.2480193505):0.0195056189,398869143_R_Pseudomonas_GM78_uid171659:0.2731708458):0.04497746612,((((398931576_R_Pseudomonas_GM48_uid171666:0.1184797168,398922212_R_Pseudomonas_GM49_uid171665:0.1157260061):0.03964517916,398872660_R_Pseudomonas_GM74_uid171660:0.1541086377):0.0369113094,398896382_R_Pseudomonas_GM55_uid171663:0.1903830525):0.04606634514,(426411603_R_Pseudomonas_putida_UW4_uid182733:0.1075393411,398959975_R_Pseudomonas_GM33_uid171668:0.1078985899):0.125991734):0.07243123526):0.02602153835):0.0246769188,(((330811856_R_Pseudomonas_brassicacearum_NFM421_uid66303:6.700039339e-15,423699426_R_Pseudomonas_fluorescens_Q8r1_96_uid181713:-6.700039339e-15):0.1176493389,378952964_R_Pseudomonas_fluorescens_F113_uid87037:0.1216595043):0.06008347253,423097434_R_Pseudomonas_fluorescens_Q2_87_uid181592:0.1799368779):0.1900016866):0.01494050683,(((424925020_R_Pseudomonas_fluorescens_R124_uid182045:0.2166021103,398964659_R_Pseudomonas_GM30_uid171669:0.211572309):0.09193470599,398853500_R_Pseudomonas_GM80_uid171657:0.3253768487):0.03431430677,(77461110_R_Pseudomonas_fluorescens_Pf0_1_uid57591:0.2460713083,398973470_R_Pseudomonas_GM25_uid171670:0.2420863223):0.1215774905):0.02056439381):0.02824533492):0.01683601955,((((170719977_R_Pseudomonas_putida_W619_uid58651:0.2378438603,398846087_R_Pseudomonas_GM84_uid171656:0.2380718113):0.02329441056,((((((((386013845_R_Pseudomonas_putida_BIRD_1_uid162055:0.03118329354,397693590_R_Pseudomonas_putida_DOT_T1E_uid171260:0.03404951376):0.02682658132,26991331_R_Pseudomonas_putida_KT2440_uid57843:0.06228309062):0.04306097559,((395445385_R_Pseudomonas_ND6_uid167583:0.001226881672,148549711_R_Pseudomonas_putida_F1_uid58355:-0.001226881672):0.05720499586,472282360_R_Pseudomonas_putida_LS46_uid180874:0.05578154072):0.04437063686):0.04500773184,167035632_R_Pseudomonas_putida_GB_1_uid58735:0.1432204306):0.009321301475,(512579505_R_Pseudomonas_putida_H8234_uid208673:0.09739154702,512683767_R_Pseudomonas_putida_NBRC_14164_uid208670:0.0983068749):0.05995313243):0.006486760576,325271203_R_Pseudomonas_TJI_51_uid63433:0.1662224761):0.01627172459,(339489360_R_Pseudomonas_putida_S16_uid68747:0.05087842228,421529261_R_Pseudomonas_putida_S11_uid180876:0.04557014215):0.1316908112):0.04099176948,431804432_R_Pseudomonas_putida_HB3267_uid184078:0.223975576):0.03833358065):0.06189462139,104783716_R_Pseudomonas_entomophila_L48_uid58639:0.3242703733):0.01380215004,409427614_R_Pseudomonas_HYS_uid177807:0.3212753705):0.04638616881):0.01889875736):0.003613866405,329907385_R_Oxalobacteraceae_bacterium_IMCC9480_uid66143:0.4083712564):0.003073778377,(((((((((((((347528347_RI_Sphingobium_SYK_6_uid73353:0.3691583071,402821671_RI_Sphingomonas_LH128_uid174245:0.3532767077):0.04899401705,(334141136_RI_Novosphingobium_PP1Y_uid67383:0.2494973347,359399767_RI_Novosphingobium_pentaromativorans_US6_1_uid78315:0.2416524084):0.1634398989):0.01364517102,(((390165957_R_Sphingobium_indicum_B90A_uid167985:0.2851028863,94496793_RI_Sphingomonas_SKA58_uid54251:0.2802179331):0.02380167368,357976951_RI_Sphingomonas_KC8_uid77733:0.3291663186):0.02268367138,402823654_R_Sphingomonas_LH128_uid174245:0.3303579609):0.0933468702):0.001248355064,(((((148550964_R_Sphingomonas_wittichii_RW1_uid58691:0.1339052143,402824997_R_Sphingomonas_LH128_uid174245:0.1333560276):0.1482909561,427412026_RXXR_Sphingobium_yanoikuyae_ATCC_51230_uid182888:0.2902479312):0.05087230013,((((334346616_RRI_Sphingobium_chlorophenolicum_L_1_uid52597:0.03138095501,294010459_RRI_Sphingobium_japonicum_UT26S_uid47077:0.03148850633):0.006639854406,((347430609_IRR_Sphingobium_SYK_6_uid73353:2.718387238e-15,390166170_IRR_Sphingobium_indicum_B90A_uid167985:-2.718387238e-15):-3.884516095e-15,94497064_RRI_Sphingomonas_SKA58_uid54251:3.884516095e-15):0.03781556804):0.03025886968,427412023_RXXR_Sphingobium_yanoikuyae_ATCC_51230_uid182888:0.06831013761):0.1166774331,472433862_IRR_Sphingomonas_MM_1_uid193771:0.1823233228):0.1461736543):0.05056783216,148553102_R_Sphingomonas_wittichii_RW1_uid58691:0.3720484331):0.01770484311,182679885_RIR_Beijerinckia_indica_ATCC_9039_uid59057:0.3943944681):0.02744311747):0.005685830695,(((((((((334346615_RRI_Sphingobium_chlorophenolicum_L_1_uid52597:-1.312402167e-16,347430610_IRR_Sphingobium_SYK_6_uid73353:1.312402167e-16):9.320745356e-15,94497063_RRI_Sphingomonas_SKA58_uid54251:-9.320745356e-15):1.011133295e-14,390166171_IRR_Sphingobium_indicum_B90A_uid167985:-1.011133295e-14):0.04490978919,294010458_RRI_Sphingobium_japonicum_UT26S_uid47077:0.04489286182):0.1602570421,472433863_IRR_Sphingomonas_MM_1_uid193771:0.199763061):0.1512618436,347529009_RI_Sphingobium_SYK_6_uid73353:0.352667078):0.03042265225,182679882_RIR_Beijerinckia_indica_ATCC_9039_uid59057:0.3949831873):0.008435596103,(294012984_RI_Sphingobium_japonicum_UT26S_uid47077:0.3549016432,427411422_RI_Sphingobium_yanoikuyae_ATCC_51230_uid182888:0.3607077294):0.04855565404):0.01007347283,((((103488004_RI_Sphingopyxis_alaskensis_RB2256_uid58351:0.3116648294,399058651_RI_Novosphingobium_AP12_uid171681:0.3121854645):0.04095281607,296285195_R_Citromicrobium_bathyomarinum_JL354_uid48817:0.3366861801):0.007016634782,334133244_RI_Novosphingobium_PP1Y_uid67383:0.3566595944):0.01983191215,(((398386478_RI_Sphingobium_AP49_uid171561:0.2077952585,427409796_RI_Sphingobium_yanoikuyae_ATCC_51230_uid182888:0.2099705873):0.08794944993,103488066_RI_Sphingopyxis_alaskensis_RB2256_uid58351:0.297110417):0.02339551638,334145486_R_Novosphingobium_PP1Y_uid67383:0.3350556488):0.05676638706):0.01675502043):0.01384419207):0.005833646681,(334344533_R_Sphingobium_chlorophenolicum_L_1_uid52597:0.3233737658,427411227_R_Sphingobium_yanoikuyae_ATCC_51230_uid182888:0.3284641771):0.09254030096):0.002930384677,393773880_RI_Novosphingobium_Rr_2_17_uid170038:0.4005774605):0.02940500842,(((((239834457_R_Ochrobactrum_intermedium_LMG_3301_uid55963:0.03100818255,444310086_R_Ochrobactrum_intermedium_M86_uid187582:0.03100918474):0.1285662539,(153011539_R_Ochrobactrum_anthropi_ATCC_49188_uid58921:5.661342681e-15,404319808_R_Ochrobactrum_anthropi_CTS_325_uid174620:-5.661342681e-15):0.1566528285):0.05456011161,459784223_R_Ochrobactrum_CDB2_uid192729:0.2075497483):0.02579718906,((((17989461_R_Brucella_melitensis_bv_1_16M_uid57735:0.03255666863,306837362_R_Brucella_NF_2653_uid52363:0.03267613868):0.01070072703,(256014910_R_Brucella_microti_CCM_4915_uid59319:0.03129285657,265985682_R_Brucella_83_13_uid55751:0.03084412003):0.01629577739):0.002611042684,((((((((((((((((((((((((((((((((((((((((376270665_R_Brucella_abortus_A13334_uid83615:7.697145411e-17,62317073_R_Brucella_abortus_bv_1_9_941_uid58019:-7.697145411e-17):7.237766844e-15,189022339_R_Brucella_abortus_S19_uid58873:-7.237766844e-15):7.317242265e-15,161620206_R_Brucella_canis_ATCC_23365_uid59009:-7.317242265e-15):7.396771549e-15,376277166_R_Brucella_canis_HSK_A52141_uid83613:-7.396771549e-15):7.39927893e-15,225685981_R_Brucella_melitensis_ATCC_23457_uid59241:-7.39927893e-15):7.478889969e-15,83269066_R_Brucella_melitensis_biovar_Abortus_2308_uid62937:-7.478889969e-15):7.558555018e-15,384409758_R_Brucella_melitensis_M28_uid158857:-7.558555018e-15):7.561119848e-15,384212658_R_Brucella_melitensis_M5_90_uid158855:-7.561119848e-15):7.56368642e-15,384446286_R_Brucella_melitensis_NI_uid158853:-7.56368642e-15):7.720668097e-15,384222668_R_Brucella_suis_1330_uid159871:-7.720668097e-15):7.800523512e-15,23499883_R_Brucella_suis_1330_uid57927:-7.800523512e-15):7.803174047e-15,163844315_R_Brucella_suis_ATCC_23445_uid59015:-7.803174047e-15):7.805826383e-15,376278106_R_Brucella_suis_VBI22_uid83617:-7.805826383e-15):1.337492208e-14,423180945_R_Brucella_abortus_bv_1_NI010_uid181613:-1.337492208e-14):1.345680936e-14,423184076_R_Brucella_abortus_bv_1_NI016_uid181614:-1.345680936e-14):1.346138807e-14,423187225_R_Brucella_abortus_bv_1_NI021_uid181615:-1.346138807e-14):1.346596989e-14,423189646_R_Brucella_abortus_bv_1_NI259_uid181616:-1.346596989e-14):1.362538879e-14,423169053_R_Brucella_abortus_bv_1_NI435a_uid181609:-1.362538879e-14):1.363002959e-14,423171514_R_Brucella_abortus_bv_1_NI474_uid181610:-1.363002959e-14):1.363467355e-14,423174755_R_Brucella_abortus_bv_1_NI486_uid181611:-1.363467355e-14):1.363932068e-14,423176633_R_Brucella_abortus_bv_1_NI488_uid181612:-1.363932068e-14):1.364397098e-14,260762815_R_Brucella_abortus_bv_2_86_8_59_uid55737:-1.364397098e-14):1.364862445e-14,261215627_R_Brucella_abortus_bv_3_Tulya_uid55735:-1.364862445e-14):1.365328109e-14,260759571_R_Brucella_abortus_bv_4_292_uid55733:-1.365328109e-14):1.365794091e-14,297249982_R_Brucella_abortus_bv_5_B3196_uid49427:-1.365794091e-14):1.366260392e-14,260757058_R_Brucella_abortus_bv_6_870_uid55731:-1.366260392e-14):1.366727011e-14,260882868_R_Brucella_abortus_bv_9_C68_uid55809:-1.366727011e-14):1.367193949e-14,261216761_R_Brucella_ceti_M13_05_1_uid55749:-1.367193949e-14):1.375432008e-14,260544312_R_Brucella_abortus_NCTC_8038_uid40847:-1.375432008e-14):1.375902241e-14,261319628_R_Brucella_ceti_M644_93_1_uid55747:-1.375902241e-14):1.376372796e-14,260564274_R_Brucella_melitensis_bv_1_16M_uid40857:-1.376372796e-14):1.376843673e-14,265989480_R_Brucella_melitensis_bv_1_Rev_1_uid55799:-1.376843673e-14):1.385096312e-14,256262895_R_Brucella_melitensis_bv_2_63_9_uid55811:-1.385096312e-14):1.385570497e-14,265993421_R_Brucella_melitensis_bv_3_Ether_uid55803:-1.385570497e-14):1.386045008e-14,261323608_R_Brucella_neotomae_5K33_uid55801:-1.386045008e-14):1.394309281e-14,260568545_R_Brucella_suis_bv_4_40_uid40859:-1.394309281e-14):0.0002822708265,294853143_R_Brucella_NVSL_07_0026_uid47901:-0.0002822708265):0.03073439132,(((((261318991_R_Brucella_pinnipedialis_B2_94_uid55745:0,261313770_R_Brucella_pinnipedialis_M163_99_10_uid55743:0):-3.535898942e-15,265987006_R_Brucella_pinnipedialis_M292_94_1_uid55797:3.535898942e-15):0,(261219988_R_Brucella_ceti_B1_94_uid55807:0,265996667_R_Brucella_ceti_M490_95_1_uid55805:0):0):9.999518879e-16,340791881_R_Brucella_pinnipedialis_B2_94_uid71131:-9.999518879e-16):0.0002843663913,225628596_R_Brucella_ceti_Cudo_uid55833:-0.0002843663913):0.03113952167):0.006467815058,261749881_R_Brucella_suis_bv_5_513_uid55739:0.03760119426):0.003373681361,148558318_R_Brucella_ovis_ATCC_25840_uid58113:0.04024625029):0.00875776904):0.007403031867,(306846307_R_Brucella_BO1_uid52367:0,306841076_R_Brucella_BO2_uid52365:0):0.06015736059):0.1689728193):0.1348429757,398827274_R_Phyllobacterium_YR531_uid171653:0.3830991917):0.06811967384):0.003158954864,((((((((((((((((((((((((((((((((((((((((((((((((76819232_R_Burkholderia_pseudomallei_1710b_uid58391:0.001707701373,67643368_R_Burkholderia_mallei_GB8_horse_4_uid54281:-0.001707701373):0.0008535650494,167003599_R_Burkholderia_mallei_PRL_20_uid54653:-0.0008535650494):0.0004269365422,254358982_R_Burkholderia_mallei_2002721280_uid54379:-0.0004269365422):0.0002135453355,254176241_R_Burkholderia_mallei_ATCC_10399_uid54279:-0.0002135453355):0.0001068112277,254200901_R_Burkholderia_mallei_FMH_uid54291:-0.0001068112277):5.342490779e-05,254204867_R_Burkholderia_mallei_JHU_uid54293:-5.342490779e-05):2.672210784e-05,418535144_R_Burkholderia_pseudomallei_1026a_uid180043:-2.672210784e-05):1.336588439e-05,242313995_R_Burkholderia_pseudomallei_1106b_uid54361:-1.336588439e-05):6.685359165e-06,167741352_R_Burkholderia_pseudomallei_14_uid54781:-6.685359165e-06):3.343888947e-06,418542795_R_Burkholderia_pseudomallei_1258a_uid180044:-3.343888947e-06):1.672549582e-06,418549323_R_Burkholderia_pseudomallei_1258b_uid180045:-1.672549582e-06):8.365775745e-07,254262915_R_Burkholderia_pseudomallei_1710a_uid54285:-8.365775745e-07):4.184402928e-07,134284195_R_Burkholderia_pseudomallei_305_uid54601:-4.184402928e-07):2.092959355e-07,418395233_R_Burkholderia_pseudomallei_354a_uid180009:-2.092959355e-07):1.046859093e-07,418558519_R_Burkholderia_pseudomallei_354e_uid180046:-1.046859093e-07):5.23619331e-08,254299430_R_Burkholderia_pseudomallei_406e_uid54371:-5.23619331e-08):2.619046071e-08,217423225_R_Burkholderia_pseudomallei_576_uid55425:-2.619046071e-08):1.309998911e-08,167896980_R_Burkholderia_pseudomallei_7894_uid54771:-1.309998911e-08):6.552384757e-09,167818528_R_Burkholderia_pseudomallei_91_uid54779:-6.552384757e-09):3.277374395e-09,167826910_R_Burkholderia_pseudomallei_9_uid54777:-3.277374395e-09):1.639290859e-09,167848430_R_Burkholderia_pseudomallei_B7210_uid54773:-1.639290859e-09):8.199360777e-10,167921599_R_Burkholderia_pseudomallei_BCC215_uid54765:-8.199360777e-10):4.101240893e-10,471980283_R_Burkholderia_pseudomallei_MSHR1043_uid195201:-4.101240893e-10):2.051287579e-10,237507990_R_Burkholderia_pseudomallei_MSHR346_uid55259:-2.051287579e-10):1.025953199e-10,167905359_R_Burkholderia_pseudomallei_NCTC_13177_uid54767:-1.025953199e-10):5.130900459e-11,226194550_R_Burkholderia_pseudomallei_Pakistan_9_uid55843:-5.130900459e-11):2.567162193e-11,254189375_R_Burkholderia_pseudomallei_Pasteur_52237_uid54289:-2.567162193e-11):1.285464443e-11,254195237_R_Burkholderia_pseudomallei_S13_uid54287:-1.285464443e-11):6.430988994e-12,53717016_R_Burkholderia_mallei_ATCC_23344_uid57725:-6.430988994e-12):3.22897135e-12,124382942_R_Burkholderia_mallei_NCTC_10229_uid58383:-3.22897135e-12):1.615074259e-12,126446264_R_Burkholderia_mallei_NCTC_10247_uid58385:-1.615074259e-12):8.016124437e-13,526457281_R_Burkholderia_pseudomallei_MSHR305_uid213227:-8.016124437e-13):3.971780949e-13,386864069_R_Burkholderia_pseudomallei_1026b_uid162511:-3.971780949e-13):2.124367187e-13,126457742_R_Burkholderia_pseudomallei_1106a_uid58515:-2.124367187e-13):1.109889025e-13,126445405_R_Burkholderia_pseudomallei_668_uid58389:-1.109889025e-13):5.605450362e-14,403521714_R_Burkholderia_pseudomallei_BPC006_uid174460:-5.605450362e-14):0.0324337367,167913657_R_Burkholderia_pseudomallei_112_uid54769:0.03238663566):0.007854199616,53721347_R_Burkholderia_pseudomallei_K96243_uid57733:0.03864665308):0.03360860437,(((83716463_R_Burkholderia_thailandensis_E264_uid58081:0.001695281619,167616988_R_Burkholderia_thailandensis_Bt4_uid54787:-0.001695281619):0.0008485277724,257140903_R_Burkholderia_thailandensis_E264_uid54655:-0.0008485277724):0.0004244688986,167578890_R_Burkholderia_thailandensis_TXDOH_uid54795:-0.0004244688986):0.075645829):0.03727218807,488605759_R_Burkholderia_thailandensis_MSMB121_uid201037:0.1120730192):0.02797440585,(167572172_R_Burkholderia_oklahomensis_C6786_uid54789:7.925189106e-17,167564970_R_Burkholderia_oklahomensis_EO147_uid54791:-7.925189106e-17):0.1397113076):0.03477241316,(424906732_R_Burkholderia_thailandensis_MSMB43_uid182042:0.1222905035,167838741_R_Burkholderia_thailandensis_MSMB43_uid54775:0.09947587775):0.04967346648):0.2151863454,82703532_R_Nitrosospira_multiformis_ATCC_25196_uid58361:0.3809935412):0.01357851437,88812489_RI_Nitrococcus_mobilis_Nb_231_uid54185:0.3664763824):0.00755591301,(((395006185_R_Acidovorax_CF316_uid170384:0.1923740142,395009813_R_Acidovorax_CF316_uid170384:0.1901720136):0.1867429569,388258885_R_Cellvibrio_BR_uid167161:0.3971072442):0.008323506509,521468875_R_Sorangium_cellulosum_So0157_2_uid210741:0.3707952003):0.0157977562):0.005255934222,262196287_R_Haliangium_ochraceum_DSM_14365_uid41425:0.41224993):0.008971318277,(187927560_R_Ralstonia_pickettii_12J_uid58737:0.3955715958,392954968_RI_Hydrocarboniphaga_effusa_AP103_uid169224:0.40141845):0.01404589022):0.002614373917,(((((((334702949_RI_Aeromonas_caviae_Ae398_uid67585:0.08086740635,421495770_RI_Aeromonas_media_WS_uid180868:0.08321512448):0.05388336,((((117618881_RI_Aeromonas_hydrophila_ATCC_7966_uid58617:3.015874769e-06,418361195_RI_Aeromonas_salmonicida_01_B526_uid180007:-3.015874769e-06):1.508414432e-06,145300631_RI_Aeromonas_salmonicida_A449_uid58631:-1.508414432e-06):0.03411445857,507520088_RI_Aeromonas_hydrophila_ML09_119_uid205540:0.03057016417):0.02620806973,(411010934_RI_Aeromonas_aquariorum_AAK1_uid178353:0,423199436_RI_Aeromonas_hydrophila_SSU_uid181618:0):0.0598428572):0.07528781173):0.03102089881,((((330828294_RI_Aeromonas_veronii_B565_uid66323:0.0003498210489,423211017_RI_Aeromonas_veronii_AER397_uid181621:-0.0003498210489):0.00017496748,423201171_RI_Aeromonas_veronii_AER39_uid181619:-0.00017496748):8.751223635e-05,406678502_RI_Aeromonas_veronii_AMC35_uid175686:-8.751223635e-05):0.09865613198,423205276_RI_Aeromonas_veronii_AMC34_uid181620:0.09746000316):0.05991395485):0.2037987738,(((((((117619760_R_Aeromonas_hydrophila_ATCC_7966_uid58617:-0.00348665254,423198959_R_Aeromonas_hydrophila_SSU_uid181618:0.00348665254):0.01405402389,507523918_R_Aeromonas_hydrophila_ML09_119_uid205540:0.01707461643):0.01903815933,411011412_R_Aeromonas_aquariorum_AAK1_uid178353:0.03608399365):0.02472920866,(145301148_R_Aeromonas_salmonicida_A449_uid58631:4.012816651e-07,418363313_R_Aeromonas_salmonicida_01_B526_uid180007:-4.012816651e-07):0.05990311571):0.0214106723,421496318_R_Aeromonas_media_WS_uid180868:0.08026994012):0.009059582597,334702397_R_Aeromonas_caviae_Ae398_uid67585:0.09036369612):0.04986952502,((((330831695_R_Aeromonas_veronii_B565_uid66323:1.401933376e-14,423211662_R_Aeromonas_veronii_AER397_uid181621:-1.401933376e-14):1.739596371e-14,423203005_R_Aeromonas_veronii_AER39_uid181619:-1.739596371e-14):0.03110781047,406675083_R_Aeromonas_veronii_AMC35_uid175686:0.03114947016):0.03497418318,423204691_R_Aeromonas_veronii_AMC34_uid181620:0.06576021294):0.07712936854):0.2188043054):0.02445641448,((((411010398_R_Aeromonas_aquariorum_AAK1_uid178353:0.09341369271,423197794_R_Aeromonas_hydrophila_SSU_uid181618:0.09408630729):0.0086655613,(117620077_R_Aeromonas_hydrophila_ATCC_7966_uid58617:0.07684488824,507520710_R_Aeromonas_hydrophila_ML09_119_uid205540:0.07624822068):0.02821958511):0.1442544657,421499117_R_Aeromonas_media_WS_uid180868:0.2500158834):0.04988240387,(423207857_R_Aeromonas_veronii_AMC34_uid181620:0.2564513216,406676757_R_Aeromonas_veronii_AMC35_uid175686:0.2435486784):0.05338844314):0.1064750533):0.01085002174,(237807075_R_Tolumonas_auensis_DSM_9187_uid59395:0.4067789866,392308917_RI_Pseudoalteromonas_citrea_NCIMB_1889_uid168326:0.4147298979):0.01280842461):0.004894434495,((((((330809090_R_Pseudomonas_brassicacearum_NFM421_uid66303:-1.35786011e-16,423696760_R_Pseudomonas_fluorescens_Q8r1_96_uid181713:1.35786011e-16):0.1026514859,378951498_R_Pseudomonas_fluorescens_F113_uid87037:0.1007038274):0.2136088858,((422585360_R_Pseudomonas_syringae_aesculi_0893_23_uid181486:0.03127636989,289628275_R_Pseudomonas_syringae_aesculi_NCPPB3681_uid56007:0.03050383643):0.006589504338,422631294_R_Pseudomonas_syringae_pisi_1704B_uid181491:0.03709569849):0.2695064548):0.07060351694,((387892563_R_Pseudomonas_fluorescens_A506_uid165185:0.2321554284,229588916_R_Pseudomonas_fluorescens_SBW25_uid158693:0.2279659813):0.07509736382,(331092883_R_Pseudomonas_syringae_oryzae_1_6_uid55447:0,331125377_R_Pseudomonas_syringae_oryzae_1_6_uid55447:0):0.286763093):0.08605814995):0.03445555182,149187186_RI_Vibrio_shilonii_AK1_uid54743:0.4129094818):0.006192149044,((((((375133365_RI_Vibrio_furnissii_NCTC_11218_uid82347:0.04543831008,260770016_RI_Vibrio_furnissii_CIP_102972_uid41027:0.04584878284):0.2098242274,260773944_R_Vibrio_metschnikovii_CIP_69_14_uid41029:0.2466069505):0.01706589016,(336125724_RI_Vibrio_anguillarum_775_uid68057:0.1596621697,365538429_RI_Vibrio_ordalii_ATCC_33509_uid80489:0.1630864425):0.1141747985):0.09354027151,260777849_R_Vibrio_coralliilyticus_ATCC_BAA_450_uid41031:0.3759682993):0.02006924857,88797814_RI_Reinekea_blandensis_MED297_uid54199:0.3759215256):0.01355289797,((209809708_RI_Aliivibrio_salmonicida_LFI1238_uid59251:0.3100889281,209809715_R_Aliivibrio_salmonicida_LFI1238_uid59251:0.3061470944):0.005324232451,((197337087_RI_Vibrio_fischeri_MJ11_uid58907:-4.44723426e-15,423688188_RI_Vibrio_fischeri_SR5_uid181711:4.44723426e-15):0.2484175855,59714108_RI_Vibrio_fischeri_ES114_uid58163:0.2495783984):0.06133736279):0.07636543302):0.01984583112):0.007611107446):0.004189413109):0.003426918175):0.001583081402,((((((((((((((((((77465673_R_Rhodobacter_sphaeroides_2_4_1_uid57653:0.05613239291,126464154_R_Rhodobacter_sphaeroides_ATCC_17029_uid58449:0.05613978538):0.1872526207,221369733_R_Rhodobacter_sphaeroides_KD131_uid59277:0.2445613266):0.1959765356,336177969_R_Frankia_symbiont_of_Datisca_glomerata_uid46257:0.4560618948):0.003351600154,((((58616223_R_Aromatoleum_aromaticum_EbN1_uid58231:0.441839955,154252124_R_Parvibaculum_lavamentivorans_DS_1_uid58739:0.4274596586):0.01151555549,((330818886_R_Burkholderia_gladioli_BSR3_uid66301:0.4126520863,420250867_R_Burkholderia_BT03_uid180532:0.3980903949):0.004200527358,((91791280_R_Polaromonas_JS666_uid58207:0.3942604638,385210584_R_Burkholderia_Ch1_1_uid48975:0.4018916999):0.01401212503,167590170_R_Burkholderia_ubonensis_Bu_uid54793:0.3992955915):0.01255890066):0.03555103561):0.007921825659,(392545230_R_Pseudoalteromonas_rubra_ATCC_29570_uid168329:0.4460758483,126728963_R_Sagittula_stellata_E_37_uid54621:0.4338879482):0.0122520338):0.002081808302,(((395490278_R_Sphingomonas_PAMC_26617_uid170200:0.0312543302,404254356_R_Sphingomonas_PAMC_26621_uid174619:0.0312456698):0.3484302868,427411167_R_Sphingobium_yanoikuyae_ATCC_51230_uid182888:0.3897212878):0.03354605877,167646079_R_Caulobacter_K31_uid58551:0.4062481218):0.02408112144):0.003682119094):0.002197818798,((((((((319795618_R_Variovorax_paradoxus_EPS_uid62107:0.3654651822,398810581_R_Variovorax_CF313_uid171650:0.3558324472):0.02991424386,319795599_R_Variovorax_paradoxus_EPS_uid62107:0.3912513804):0.006130025456,(194291999_R_Cupriavidus_taiwanensis_LMG_19424_uid61615:0.3078172184,421750449_R_Cupriavidus_necator_HPC_L_uid180939:0.3115758707):0.08729391178):0.02282697789,((((91777853_R_Burkholderia_xenovorans_LB400_uid57823:0.0671307115,385204118_R_Burkholderia_Ch1_1_uid48975:0.06710049954):0.03502432703,187920713_R_Burkholderia_phytofirmans_PsJN_uid58729:0.1029016292):0.04573158397,((307726319_R_Burkholderia_CCGE1003_uid46253:0.07303715099,170692623_R_Burkholderia_graminis_C4D1M_uid54887:0.0721673164):0.01592270219,(323529462_R_Burkholderia_CCGE1001_uid42975:6.374367128e-16,407710298_R_Burkholderia_phenoliruptrix_BR3459a_uid176370:-6.374367128e-16):0.08803028359):0.06061083575):0.03870339678,(295699018_R_Burkholderia_CCGE1002_uid42523:0.1326463206,209518905_R_Burkholderia_H160_uid55101:0.1301636279):0.04980053504):0.2398825799):0.00913960115,(((((((((444362520_RR_Burkholderia_cenocepacia_BC7_uid188101:6.351219984e-17,421870748_RR_Burkholderia_cenocepacia_H111_uid180971:-6.351219984e-17):9.656551737e-15,444373650_RR_Burkholderia_cenocepacia_K56_2Valvano_uid188102:-9.656551737e-15):0.1367995592,416906724_RR_Burkholderia_TJI49_uid179699:0.1319050483):0.00463754345,((((115358980_RR_Burkholderia_ambifaria_AMMD_uid58303:0.03003511965,172063773_RR_Burkholderia_ambifaria_MC40_6_uid58701:0.03004905716):0.006224722567,170699429_RR_Burkholderia_ambifaria_IOP40_10_uid54913:0.0362612063):0.02115440466,171319947_RR_Burkholderia_ambifaria_MEX_5_uid54911:0.05872506366):0.06133892646,402568357_RR_Burkholderia_cepacia_GG4_uid173858:0.1199720809):0.01858891589):0.002891823175,254254353_RR_Burkholderia_dolosa_AUO158_uid54351:0.1413345241):0.0218991629,(((((161520287_RR_Burkholderia_multivorans_ATCC_17616_uid58697:0,189353535_RR_Burkholderia_multivorans_ATCC_17616_uid58909:0):0.03003670847,(221200551_RR_Burkholderia_multivorans_CGD2M_uid55365:6.3565467e-17,221206231_RR_Burkholderia_multivorans_CGD2_uid55349:-6.3565467e-17):0.03004746834):0.006250488951,421480831_RR_Burkholderia_multivorans_uid180863:0.03623543992):0.00791811124,421468004_RR_Burkholderia_multivorans_ATCC_BAA_247_uid180862:0.04411631225):0.01048670077,221209586_RR_Burkholderia_multivorans_CGD1_uid55347:0.05509555982):0.1086095959):0.007867646157,(387905707_RR_Burkholderia_KJ006_uid165871:3.177385068e-16,134294022_RR_Burkholderia_vietnamiensis_G4_uid58075:-3.177385068e-16):0.1723617404):0.02664081731,167588260_RR_Burkholderia_ubonensis_Bu_uid54793:0.196525):0.1426704499,(((((424905342_RR_Burkholderia_thailandensis_MSMB43_uid182042:9.389254147e-05,167839144_R_Burkholderia_thailandensis_MSMB43_uid54775:-9.389254147e-05):0.04262364106,488605773_RR_Burkholderia_thailandensis_MSMB121_uid201037:0.04281212472):0.0644314835,((((((((((((((((((((((((((((((((((76817252_RXR_Burkholderia_pseudomallei_1710b_uid58391:-1.320455928e-06,217418837_RXR_Burkholderia_pseudomallei_576_uid55425:1.320455928e-06):4.835465323e-05,254356554_RXR_Burkholderia_mallei_2002721280_uid54379:-4.835465323e-05):2.418413138e-05,254179148_RXR_Burkholderia_mallei_ATCC_10399_uid54279:-2.418413138e-05):1.209546998e-05,254200623_RXR_Burkholderia_mallei_FMH_uid54291:-1.209546998e-05):6.049438096e-06,67640051_RXR_Burkholderia_mallei_GB8_horse_4_uid54281:-6.049438096e-06):3.025571078e-06,254204649_RXR_Burkholderia_mallei_JHU_uid54293:-3.025571078e-06):1.513211793e-06,166999312_RXR_Burkholderia_mallei_PRL_20_uid54653:-1.513211793e-06):7.568191422e-07,242311991_RXXR_Burkholderia_pseudomallei_1106b_uid54361:-7.568191422e-07):3.785162526e-07,418543204_RR_Burkholderia_pseudomallei_1258a_uid180044:-3.785162526e-07):1.893114958e-07,167741861_R_Burkholderia_pseudomallei_14_uid54781:-1.893114958e-07):9.468244615e-08,418549735_RR_Burkholderia_pseudomallei_1258b_uid180045:-9.468244615e-08):4.735457832e-08,254183041_RXR_Burkholderia_pseudomallei_1655_uid54283:-4.735457832e-08):2.368396933e-08,254263682_RXXR_Burkholderia_pseudomallei_1710a_uid54285:-2.368396933e-08):1.184532537e-08,254299975_RXXR_Burkholderia_pseudomallei_406e_uid54371:-1.184532537e-08):5.924332585e-09,167897503_R_Burkholderia_pseudomallei_7894_uid54771:-5.924332585e-09):2.963000783e-09,167819043_R_Burkholderia_pseudomallei_91_uid54779:-2.963000783e-09):1.4819167e-09,167827425_R_Burkholderia_pseudomallei_9_uid54777:-1.4819167e-09):7.411654969e-10,471980167_RXR_Burkholderia_pseudomallei_MSHR1043_uid195201:-7.411654969e-10):3.706849824e-10,167905858_R_Burkholderia_pseudomallei_NCTC_13177_uid54767:-3.706849824e-10):1.853924314e-10,167848900_R_Burkholderia_pseudomallei_B7210_uid54773:-1.853924314e-10):9.271989745e-11,226194869_RXXR_Burkholderia_pseudomallei_Pakistan_9_uid55843:-9.271989745e-11):4.63708473e-11,254189701_RXXR_Burkholderia_pseudomallei_Pasteur_52237_uid54289:-4.63708473e-11):2.318973368e-11,167922073_R_Burkholderia_pseudomallei_BCC215_uid54765:-2.318973368e-11):1.159560682e-11,254192750_RXR_Burkholderia_pseudomallei_S13_uid54287:-1.159560682e-11):5.796837443e-12,167722879_R_Burkholderia_pseudomallei_DM98_uid54783:-5.796837443e-12):2.897887155e-12,126457690_RXR_Burkholderia_pseudomallei_1106a_uid58515:-2.897887155e-12):1.447614548e-12,126443142_RXR_Burkholderia_pseudomallei_668_uid58389:-1.447614548e-12):7.227879167e-13,53716989_RXR_Burkholderia_mallei_ATCC_23344_uid57725:-7.227879167e-13):3.596591254e-13,124382195_RXR_Burkholderia_mallei_NCTC_10229_uid58383:-3.596591254e-13):1.782361994e-13,403522238_RXR_Burkholderia_pseudomallei_BPC006_uid174460:-1.782361994e-13):8.714378313e-14,53721705_RR_Burkholderia_pseudomallei_K96243_uid57733:-8.714378313e-14):4.213252272e-14,526459265_RR_Burkholderia_pseudomallei_MSHR305_uid213227:-4.213252272e-14):0.03002777798,237509522_RXR_Burkholderia_pseudomallei_MSHR346_uid55259:0.03038443136):0.006339448748,(((418395689_RR_Burkholderia_pseudomallei_354a_uid180009:-6.390491159e-17,418555456_RR_Burkholderia_pseudomallei_354e_uid180046:6.390491159e-17):-2.940452367e-15,386864456_RR_Burkholderia_pseudomallei_1026b_uid162511:2.940452367e-15):0,(418535575_RR_Burkholderia_pseudomallei_1026a_uid180043:1.277739115e-16,167914162_R_Burkholderia_pseudomallei_112_uid54769:-1.277739115e-16):0):0.03637843414):0.07199093273):0.006908977495,(83718308_RR_Burkholderia_thailandensis_E264_uid58081:9.114717225e-05,257143111_RR_Burkholderia_thailandensis_E264_uid54655:-9.114717225e-05):0.1166150057):0.04704447467,(167572466_RXR_Burkholderia_oklahomensis_C6786_uid54789:0.05236146984,167565361_RXR_Burkholderia_oklahomensis_EO147_uid54791:0.05227554612):0.109154681):0.1610137861):0.1021727202):0.005048332653,(((((((((189353536_RR_Burkholderia_multivorans_ATCC_17616_uid58909:-0.0001622877186,421468014_RR_Burkholderia_multivorans_ATCC_BAA_247_uid180862:0.0001622877186):8.116689845e-05,161520286_RR_Burkholderia_multivorans_ATCC_17616_uid58697:-8.116689845e-05):4.059497535e-05,221200550_RR_Burkholderia_multivorans_CGD2M_uid55365:-4.059497535e-05):2.030325401e-05,221206230_RR_Burkholderia_multivorans_CGD2_uid55349:-2.030325401e-05):0.02878712159,421480832_RR_Burkholderia_multivorans_uid180863:0.02890536001):0.006168325087,221209585_RR_Burkholderia_multivorans_CGD1_uid55347:0.03491125246):0.121408192,167588259_RR_Burkholderia_ubonensis_Bu_uid54793:0.1587788082):0.01322419109,((((402568356_RR_Burkholderia_cepacia_GG4_uid173858:0.1123858193,254254354_RR_Burkholderia_dolosa_AUO158_uid54351:0.1119700821):0.01264252203,(((172063774_RR_Burkholderia_ambifaria_MC40_6_uid58701:0.02882957129,171319948_RR_Burkholderia_ambifaria_MEX_5_uid54911:0.02880947048):0.01651526373,115358981_RR_Burkholderia_ambifaria_AMMD_uid58303:0.0453390471):0.01033204054,170699428_RR_Burkholderia_ambifaria_IOP40_10_uid54913:0.05574804347):0.06874643551):0.009257908612,((((((444362521_RR_Burkholderia_cenocepacia_BC7_uid188101:-6.461315017e-17,421870747_RR_Burkholderia_cenocepacia_H111_uid180971:6.461315017e-17):-2.843786731e-15,444373651_RR_Burkholderia_cenocepacia_K56_2Valvano_uid188102:2.843786731e-15):0.02958241895,206563900_R_Burkholderia_cenocepacia_J2315_uid57953:0.02944571466):0.05521127333,(((116692952_R_Burkholderia_cenocepacia_HI2424_uid58369:-0.0001259171957,254250192_R_Burkholderia_cenocepacia_PC184_uid54353:0.0001259171957):6.297650415e-05,107025864_R_Burkholderia_cenocepacia_AU_1054_uid58371:-6.297650415e-05):3.149721033e-05,170737783_R_Burkholderia_cenocepacia_MC0_3_uid58769:-3.149721033e-05):0.08465299062):0.02384980116,416906725_RR_Burkholderia_TJI49_uid179699:0.1077888988):0.008314890965,78061706_R_Burkholderia_383_uid58073:0.1151343312):0.01871621262):0.01446014387,(387905708_RR_Burkholderia_KJ006_uid165871:4.034844634e-05,134294023_RR_Burkholderia_vietnamiensis_G4_uid58075:-4.034844634e-05):0.1519589729):0.01883181076):0.1251706183,(((((((((((((((((((((((((((((((254183039_RXR_Burkholderia_pseudomallei_1655_uid54283:0,134279276_R_Burkholderia_pseudomallei_305_uid54601:0):0,(254356552_RXR_Burkholderia_mallei_2002721280_uid54379:-1.948917218e-16,237508465_RXR_Burkholderia_pseudomallei_MSHR346_uid55259:1.948917218e-16):0):0,(254200625_RXR_Burkholderia_mallei_FMH_uid54291:-2.597814058e-16,251766848_RXR_Burkholderia_mallei_PRL_20_uid54653:2.597814058e-16):0):1.235726497e-15,124381986_RXR_Burkholderia_mallei_NCTC_10229_uid58383:-1.235726497e-15):1.105966376e-15,126447520_R_Burkholderia_mallei_NCTC_10247_uid58385:-1.105966376e-15):1.171358374e-15,126442536_RXR_Burkholderia_pseudomallei_668_uid58389:-1.171358374e-15):4.532945437e-05,418535574_RR_Burkholderia_pseudomallei_1026a_uid180043:-4.532945437e-05):2.267121765e-05,242311517_RXXR_Burkholderia_pseudomallei_1106b_uid54361:-2.267121765e-05):1.133885592e-05,254179205_RXR_Burkholderia_mallei_ATCC_10399_uid54279:-1.133885592e-05):5.671052433e-06,418543203_RR_Burkholderia_pseudomallei_1258a_uid180044:-5.671052433e-06):2.836338917e-06,418549734_RR_Burkholderia_pseudomallei_1258b_uid180045:-2.836338917e-06):1.41857604e-06,254262387_RXXR_Burkholderia_pseudomallei_1710a_uid54285:-1.41857604e-06):7.094914248e-07,471980165_RXR_Burkholderia_pseudomallei_MSHR1043_uid195201:-7.094914248e-07):3.548474713e-07,254299972_RXXR_Burkholderia_pseudomallei_406e_uid54371:-3.548474713e-07):1.774746422e-07,217419285_RXR_Burkholderia_pseudomallei_576_uid55425:-1.774746422e-07):8.876278687e-08,226195037_RXXR_Burkholderia_pseudomallei_Pakistan_9_uid55843:-8.876278687e-08):4.439414095e-08,386864455_RR_Burkholderia_pseudomallei_1026b_uid162511:-4.439414095e-08):2.22034459e-08,526457300_RR_Burkholderia_pseudomallei_MSHR305_uid213227:-2.22034459e-08):1.110491274e-08,403522235_RXR_Burkholderia_pseudomallei_BPC006_uid174460:-1.110491274e-08):5.554052458e-09,53721704_RR_Burkholderia_pseudomallei_K96243_uid57733:-5.554052458e-09):2.777825239e-09,53716990_RXR_Burkholderia_mallei_ATCC_23344_uid57725:-2.777825239e-09):1.389312648e-09,126457399_RXR_Burkholderia_pseudomallei_1106a_uid58515:-1.389312648e-09):0.001444744442,76819024_RXR_Burkholderia_pseudomallei_1710b_uid58391:-0.001444744442):0.006676538183,(((238563430_RXR_Burkholderia_mallei_GB8_horse_4_uid54281:0,254204651_RXR_Burkholderia_mallei_JHU_uid54293:0):-9.089752873e-15,254189698_RXXR_Burkholderia_pseudomallei_Pasteur_52237_uid54289:9.089752873e-15):0.0001834200197,167819038_R_Burkholderia_pseudomallei_91_uid54779:-0.0001834200197):0.007978721361):0.007220594828,167897499_R_Burkholderia_pseudomallei_7894_uid54771:0.01527927471):0.01350817478,167741857_R_Burkholderia_pseudomallei_14_uid54781:0.02877614592):0.01132648031,((167914159_R_Burkholderia_pseudomallei_112_uid54769:2.29345616e-05,418395688_RR_Burkholderia_pseudomallei_354a_uid180009:-2.29345616e-05):1.147055342e-05,418555455_RR_Burkholderia_pseudomallei_354e_uid180046:-1.147055342e-05):0.04013092082):0.000415769492,254193253_RXR_Burkholderia_pseudomallei_S13_uid54287:0.04051469077):0.0684591731,(488605509_RR_Burkholderia_thailandensis_MSMB121_uid201037:0.02903209099,424905343_RR_Burkholderia_thailandensis_MSMB43_uid182042:0.02889635365):0.07968655763):0.001137541519,((83716650_RR_Burkholderia_thailandensis_E264_uid58081:8.108423456e-05,257143112_RR_Burkholderia_thailandensis_E264_uid54655:-8.108423456e-05):0.0504126119,167578474_R_Burkholderia_thailandensis_TXDOH_uid54795:0.05026079638):0.06265245918):0.01467833899,(167572464_RXR_Burkholderia_oklahomensis_C6786_uid54789:0.04739162416,167565359_RXR_Burkholderia_oklahomensis_EO147_uid54791:0.04738197938):0.08217531382):0.1634987285):0.1373083155):0.01535071806,224825812_R_Lutiella_nitroferrum_2002_uid55377:0.4508421681):0.001404841037,(((((((((395648867_R_Pseudomonas_extremaustralis_14_3_substr_14_3b_uid170171:0.1231239617,398935612_R_Pseudomonas_GM41_2012_uid171667:0.1207603426):0.01609481803,(402700315_R_Pseudomonas_fragi_A22_uid173061:0.04308172976,470895186_R_Pseudomonas_syringae_Lz4W_uid193784:0.04314439295):0.09506578065):0.008887928075,(((((398959411_R_Pseudomonas_GM33_uid171668:0.03014554634,398931211_R_Pseudomonas_GM48_uid171666:0.030266663):0.01756275039,398919941_R_Pseudomonas_GM49_uid171665:0.04726753581):0.006455453248,426409937_R_Pseudomonas_putida_UW4_uid182733:0.0555123238):0.01717978894,398873953_R_Pseudomonas_GM74_uid171660:0.07077975625):0.02774982223,398895081_R_Pseudomonas_GM55_uid171663:0.09676519657):0.04854775534):0.0612716405,388545713_R_Pseudomonas_M47T1_uid167375:0.2077611639):0.03137750639,(512616502_R_Pseudomonas_resinovorans_NBRC_106553_uid208671:0.1366361789,443468654_R_Pseudomonas_pseudoalcaligenes_KF707_uid187055:0.1395978177):0.09681901012):0.1760359756,(411010911_R_Aeromonas_aquariorum_AAK1_uid178353:0.177036599,334705956_R_Aeromonas_caviae_Ae398_uid67585:0.1784828126):0.2469885422):0.01716635476,((((421151982_R_Pseudomonas_aeruginosa_ATCC_14886_uid180765:-6.36010281e-17,458887629_R_Pseudomonas_aeruginosa_PA21_ST175_uid191937:6.36010281e-17):3.56265412e-15,416862604_R_Pseudomonas_aeruginosa_138244_uid179695:-3.56265412e-15):0.06716759066,451982987_R_Pseudomonas_aeruginosa_18A_uid190021:0.06706362039):0.009478333226,(((((((421178754_R_Pseudomonas_aeruginosa_E2_uid180769:-6.365444441e-17,418584541_R_Pseudomonas_aeruginosa_MPAO1_P1_uid180056:6.365444441e-17):3.18361349e-15,296387369_R_Pseudomonas_aeruginosa_PAb1_uid49007:-3.18361349e-15):3.311885469e-15,421172658_R_Pseudomonas_aeruginosa_CI27_uid180768:-3.311885469e-15):3.249105477e-15,418591089_R_Pseudomonas_aeruginosa_MPAO1_P2_uid180057:-3.249105477e-15):3.56864513e-15,416879371_R_Pseudomonas_aeruginosa_152504_uid179696:-3.56864513e-15):0.0334866259,421168122_R_Pseudomonas_aeruginosa_ATCC_700888_uid180767:0.03362897962):0.006985944031,(421158047_R_Pseudomonas_aeruginosa_ATCC_25324_uid180766:-1.27273258e-16,420137611_R_Pseudomonas_aeruginosa_CIG1_uid180490:1.27273258e-16):0.04047195576):0.03617427047):0.3602944071):0.0118146874,259418954_RI_Silicibacter_TrichCH4B_uid55971:0.4406334812):0.00404838616,400975974_R_Salinibacterium_PAMC_21357_uid172846:0.4393785136):0.007484713804):0.006914835048):0.002393412408,((((((83943587_R_Sulfitobacter_EE_36_uid54191:0.2469183745,83954970_R_Sulfitobacter_NAS_14_1_uid54259:0.2435569437):0.1666167385,260575467_R_Rhodobacter_SW2_uid40865:0.414693384):0.009964131443,458910897_R_Magnetospirillum_SO_1_uid191939:0.4324271048):0.006918079861,((83593270_R_Rhodospirillum_rubrum_ATCC_11170_uid57655:0,386350004_R_Rhodospirillum_rubrum_F11_uid162149:0):0.3320700241,384261085_R_Rhodospirillum_photometricum_uid159003:0.3415355678):0.09510110198):0.004648320841,((((260575093_R_Rhodobacter_SW2_uid40865:0.3792991347,126728912_R_Sagittula_stellata_E_37_uid54621:0.3968208333):0.007914273197,((((((((((((85703125_R_Roseovarius_217_uid54245:0.1907741163,149202587_R_Roseovarius_TM1035_uid54723:0.1934381266):0.08366943889,83952011_R_Roseovarius_nubinhibens_ISM_uid54183:0.2785946469):0.01601622624,149914863_R_Roseobacter_AzwK_3b_uid54721:0.2875043466):0.01662978652,254461185_R_Rhodobacterales_bacterium_HTCC2083_uid54195:0.3130181435):0.004416730432,(((260426159_R_Citreicella_SE45_uid55957:0.1963456914,114765358_R_Pelagibaca_bermudensis_HTCC2601_uid53327:0.1981924909):0.03576938832,384917996_R_Citreicella_357_uid160001:0.2346401531):0.0563431064,126732495_R_Sagittula_stellata_E_37_uid54621:0.2846285047):0.02143189169):0.002657075959,(((((99081053_R_Ruegeria_TM1040_uid58193:0.1739211004,259419012_R_Silicibacter_TrichCH4B_uid55971:0.1775130699):0.0931581767,254464296_R_Rhodobacterales_bacterium_Y4I_uid54713:0.2666592792):0.009426735671,((400754427_R_Phaeobacter_gallaeciensis_2_10_uid54715:-1.275230934e-16,399992747_R_Phaeobacter_gallaeciensis_DSM_17395_uid54717:1.275230934e-16):0.2393092953,254476478_R_Ruegeria_R11_uid54725:0.2372320287):0.03758872527):0.01027570241,(86138888_R_Roseobacter_MED193_uid54257:0.2759453618,126737738_R_Roseobacter_SK209_2_6_uid54629:0.2633473726):0.01798546052):0.004502924862,(((84501129_R_Oceanicola_batsensis_HTCC2597_uid54175:0.2111289561,372281541_R_Oceanicola_S124_uid81119:0.2142560236):0.05786643852,163746352_R_Oceanibulbus_indolifex_HEL_45_uid54697:0.2751136626):0.01582557692,(((254510855_R_Rhodobacteraceae_bacterium_KLH11_uid55441:0.1595437229,346992676_R_Ruegeria_TW15_uid73135:0.1566840431):0.06748405261,260433688_R_Silicibacter_lacuscaerulensis_ITI_1157_uid55959:0.223708376):0.02617631014,56696847_R_Ruegeria_pomeroyi_DSS_3_uid57863:0.2497917959):0.03191503602):0.01131835935):0.01698961524):0.003559720398,(478178452_R_Octadecabacter_arcticus_238_uid54699:0.2735217657,126736492_R_Roseobacter_CCS2_uid54627:0.2663669456):0.04623426658):0.01011458174,255262411_R_Thalassiobium_R2A62_uid55955:0.3188431059):0.01869215443,126726482_R_Rhodobacterales_bacterium_HTCC2150_uid54623:0.3422672513):0.004645158004,294677360_R_Rhodobacter_capsulatus_SB_1003_uid47509:0.3479136398):0.01611121398,407785557_R_Celeribacter_baekdonensis_B30_uid176352:0.3702411225):0.009671936572,84684966_R_Maritimibacter_alkaliphilus_HTCC2654_uid53325:0.3723506333):0.01543989856):0.006210494916,(159044099_R_Dinoroseobacter_shibae_DFL_12_uid58707:0.3787343869,89054792_R_Jannaschia_CCS1_uid58147:0.3852892105):0.01471550346):0.01487618779,((119386432_R_Paracoccus_denitrificans_PD1222_uid58187:0.331041615,340029620_R_Paracoccus_TRP_uid70151:0.3274160022):0.06525844036,530318180_R_Paracoccus_aminophilus_JCM_7686_uid214795:0.3881509708):0.02272813914):0.035504562):0.005652797851,((((50084356_R_Acinetobacter_ADP1_uid61597:0.3025141922,358010230_R_Acinetobacter_P8_3_8_uid77731:0.3090279076):0.008010664538,(403051250_R_Acinetobacter_bereziniae_LMG_1003_uid173060:0.05642897747,445425043_R_Acinetobacter_WC_743_uid188437:0.06224918835):0.2536977981):0.06890238699,(((((514408646_R_Pseudomonas_aeruginosa_RP73_uid209328:1.010250335e-15,296390495_R_Pseudomonas_aeruginosa_PAb1_uid49007:-1.010250335e-15):-2.425319205e-15,416873153_R_Pseudomonas_aeruginosa_152504_uid179696:2.425319205e-15):0.03119840225,355647926_R_Pseudomonas_2_1_26_uid76579:0.03295162766):0.02836377886,(116049068_R_Pseudomonas_aeruginosa_UCBPP_PA14_uid57977:1.349398667e-15,421175809_R_Pseudomonas_aeruginosa_CI27_uid180768:-1.349398667e-15):0.05926679165):0.008762853795,(((((((((386059957_R_Pseudomonas_aeruginosa_M18_uid162089:-7.441566289e-16,416853554_R_Pseudomonas_aeruginosa_138244_uid179695:7.441566289e-16):-4.330927151e-15,15596333_R_Pseudomonas_aeruginosa_PAO1_uid57945:4.330927151e-15):0,(254239506_R_Pseudomonas_aeruginosa_2192_uid54357:-1.35260961e-16,421155369_R_Pseudomonas_aeruginosa_ATCC_14886_uid180765:1.35260961e-16):0):0,(107100589_R_Pseudomonas_aeruginosa_PACS2_uid54415:-1.352207407e-16,421515764_R_Pseudomonas_aeruginosa_PAO579_uid180873:1.352207407e-16):0):0,(418583395_R_Pseudomonas_aeruginosa_MPAO1_P1_uid180056:-6.759027213e-17,458878820_R_Pseudomonas_aeruginosa_PA21_ST175_uid191937:6.759027213e-17):0):0,(421181877_R_Pseudomonas_aeruginosa_E2_uid180769:-6.757018587e-17,418590343_R_Pseudomonas_aeruginosa_MPAO1_P2_uid180057:6.757018587e-17):0):0.03208109984,((((((420140872_R_Pseudomonas_aeruginosa_CIG1_uid180490:-0.0008039495262,424940344_R_Pseudomonas_aeruginosa_NCMG1179_uid182047:0.0008039495262):0.0004026902329,421169380_R_Pseudomonas_aeruginosa_ATCC_700888_uid180767:-0.0004026902329):0.0002014646445,421162158_R_Pseudomonas_aeruginosa_ATCC_25324_uid180766:-0.0002014646445):0.0001007622309,313106105_R_Pseudomonas_aeruginosa_39016_uid60643:-0.0001007622309):5.039607867e-05,386064948_R_Pseudomonas_aeruginosa_NCGM2_S1_uid162173:-5.039607867e-05):2.520552536e-05,478480100_R_Pseudomonas_aeruginosa_B136_33_uid196598:-2.520552536e-05):0.03206893007):0.007332545285,218892898_R_Pseudomonas_aeruginosa_LESB58_uid59275:0.03802837588):0.008835797772,(((392985384_R_Pseudomonas_aeruginosa_DK2_uid168996:3.504277156e-15,419752287_R_Pseudomonas_aeruginosa_PADK2_CF510_uid180403:-3.504277156e-15):5.595023736e-15,254234270_R_Pseudomonas_aeruginosa_C3719_uid54355:-5.595023736e-15):5.798972743e-15,451987210_R_Pseudomonas_aeruginosa_18A_uid190021:-5.798972743e-15):0.04826539369):0.01966032965):0.3025902306):0.01110142737,((((((((((((((((((((((((((((((((((((((((((((((((((((((((((((((((((((((((((((((((((((((((((229605500_R_Vibrio_cholerae_MJ_1236_uid59387:4.779626811e-16,229505968_R_Vibrio_cholerae_BX_330286_uid55793:-4.779626811e-16):-2.732035752e-16,424615381_R_Vibrio_cholerae_HC_41A1_uid181796:2.732035752e-16):0.0005459751796,422921055_R_Vibrio_cholerae_BJG_01_uid181563:-0.0005459751796):0.0002708459363,421316834_R_Vibrio_cholerae_CP1032_5_uid180826:-0.0002708459363):0.0001349480272,421324142_R_Vibrio_cholerae_CP1041_14_uid180828:-0.0001349480272):6.738570486e-05,421332202_R_Vibrio_cholerae_CP1046_19_uid180830:-6.738570486e-05):3.368605003e-05,262192074_R_Vibrio_cholerae_CT_5369_93_uid41421:-3.368605003e-05):1.684898421e-05,423733007_R_Vibrio_cholerae_HC_17A1_uid181723:-1.684898421e-05):7.558607225e-06,((((((((((((((((((153822367_R_Vibrio_cholerae_B33_uid54591:0,229510178_R_Vibrio_cholerae_B33_uid55791:0):-6.838306028e-17,298499668_R_Vibrio_cholerae_MAK_757_uid54571:6.838306028e-17):-6.84036328e-17,254850052_R_Vibrio_cholerae_MO10_uid54325:6.84036328e-17):-6.842421771e-17,153802474_R_Vibrio_cholerae_MZO_3_uid54569:6.842421771e-17):-6.8444815e-17,153819712_R_Vibrio_cholerae_NCTC_8457_uid54589:6.8444815e-17):-6.84654247e-17,458014161_R_Vibrio_cholerae_O1_2010EL_1792_uid190214:6.84654247e-17):-6.848604682e-17,229517693_R_Vibrio_cholerae_RC9_uid55789:6.848604682e-17):-6.850668136e-17,458069976_R_Vibrio_cholerae_uid190314:6.850668136e-17):-6.852732834e-17,121726448_R_Vibrio_cholerae_V52_uid54331:6.852732834e-17):-6.854798777e-17,458154043_R_Vibrio_cholerae_VC4370_uid190522:6.854798777e-17):0,(227120086_R_Vibrio_cholerae_O395_uid159869:0,147671672_R_Vibrio_cholerae_O395_uid58425:0):0):0,(227812454_R_Vibrio_cholerae_M66_2_uid59355:0,15601642_R_Vibrio_cholerae_O1_biovar_El_Tor_N16961_uid57623:0):0):0.0005693773813,458240010_R_Vibrio_cholerae_VC1761_uid190521:-0.0005693773813):0.0002791822068,255746365_R_Vibrio_cholerae_CIRS101_uid56005:-0.0002791822068):0.0001382752826,419826158_R_Vibrio_cholerae_CP1033_6_uid180427:-0.0001382752826):6.883946757e-05,421327114_R_Vibrio_cholerae_CP1042_15_uid180829:-6.883946757e-05):3.436069075e-05,424604026_R_Vibrio_cholerae_CP1047_20_uid181793:-3.436069075e-05):1.717336939e-05,458024683_R_Vibrio_cholerae_H1_uid190379:-1.717336939e-05):7.882201663e-06):7.889495999e-07,423146844_R_Vibrio_cholerae_HC_19A1_uid181603:-8.509354044e-06):2.329727577e-06,(((((((440711469_R_Vibrio_cholerae_4260B_uid185787:-0.0005576938789,229526554_R_Vibrio_cholerae_bv_albensis_VL426_uid55785:0.0005576938789):0.0002750223705,424588526_R_Vibrio_cholerae_CP1030_3_uid181789:-0.0002750223705):0.000136615681,424593274_R_Vibrio_cholerae_CP1040_13_uid181791:-0.000136615681):6.811456932e-05,424597203_R_Vibrio_cholerae_CP1044_17_uid181792:-6.811456932e-05):3.402435493e-05,424604779_R_Vibrio_cholerae_CP1050_23_uid181794:-3.402435493e-05):1.701166756e-05,418330438_R_Vibrio_cholerae_HC_06A1_uid180002:-1.701166756e-05):8.5084067e-06,424002082_R_Vibrio_cholerae_HC_17A2_uid181734:-8.5084067e-06):2.329948702e-06):1.926771296e-06,421339811_R_Vibrio_cholerae_HC_20A2_uid180832:-4.256609435e-06):2.128951425e-06,423147833_R_Vibrio_cholerae_HC_21A1_uid181604:-2.128951425e-06):1.064799268e-06,423151619_R_Vibrio_cholerae_HC_22A1_uid181605:-1.064799268e-06):5.325615081e-07,418337759_R_Vibrio_cholerae_HC_23A1_uid180003:-5.325615081e-07):2.663617299e-07,418341978_R_Vibrio_cholerae_HC_28A1_uid180004:-2.663617299e-07):1.332213834e-07,423158245_R_Vibrio_cholerae_HC_32A1_uid181606:-1.332213834e-07):6.663095163e-08,423162047_R_Vibrio_cholerae_HC_33A2_uid181607:-6.663095163e-08):3.332561467e-08,424004324_R_Vibrio_cholerae_HC_37A1_uid181735:-3.332561467e-08):1.666788235e-08,422927771_R_Vibrio_cholerae_HC_38A1_uid181564:-1.666788235e-08):8.336481003e-09,424608605_R_Vibrio_cholerae_HC_39A1_uid181795:-8.336481003e-09):4.169507311e-09,422889808_R_Vibrio_cholerae_HC_40A1_uid181557:-4.169507311e-09):2.085378004e-09,424619231_R_Vibrio_cholerae_HC_42A1_uid181797:-2.085378004e-09):1.043016149e-09,418349436_R_Vibrio_cholerae_HC_43A1_uid180005:-1.043016149e-09):5.216585904e-10,421345907_R_Vibrio_cholerae_HC_46A1_uid180834:-5.216585904e-10):2.609076163e-10,424620145_R_Vibrio_cholerae_HC_47A1_uid181798:-2.609076163e-10):1.304926457e-10,422898717_R_Vibrio_cholerae_HC_48A1_uid181558:-1.304926457e-10):6.525437089e-11,423163147_R_Vibrio_cholerae_HC_48B2_uid181608:-6.525437089e-11):3.263475271e-11,417811837_R_Vibrio_cholerae_HC_49A2_uid179819:-3.263475271e-11):1.633277753e-11,423742294_R_Vibrio_cholerae_HC_50A2_uid181725:-1.633277753e-11):8.168849105e-12,424642771_R_Vibrio_cholerae_HC_56A2_uid181804:-8.168849105e-12):4.094602408e-12,424650886_R_Vibrio_cholerae_HC_57A2_uid181806:-4.094602408e-12):2.038855786e-12,418353545_R_Vibrio_cholerae_HC_61A1_uid180006:-2.038855786e-12):1.027423067e-12,423910398_R_Vibrio_cholerae_HC_62A1_uid181729:-1.027423067e-12):5.01905305e-13,424022255_R_Vibrio_cholerae_HC_62B1_uid181739:-5.01905305e-13):2.492204729e-13,443505630_R_Vibrio_cholerae_HC_64A1_uid183741:-2.492204729e-13):1.170622963e-13,443509541_R_Vibrio_cholerae_HC_65A1_uid183742:-1.170622963e-13):6.773869755e-14,443513367_R_Vibrio_cholerae_HC_67A1_uid183743:-6.773869755e-14):3.147715201e-14,443517202_R_Vibrio_cholerae_HC_68A1_uid183744:-3.147715201e-14):7.593054725e-15,424029037_R_Vibrio_cholerae_HC_69A1_uid181740:-7.593054725e-15):4.041579275e-15,422904767_R_Vibrio_cholerae_HC_70A1_uid181559:-4.041579275e-15):2.718446763e-15,443520857_R_Vibrio_cholerae_HC_71A1_uid183745:-2.718446763e-15):2.161479282e-15,443521765_R_Vibrio_cholerae_HC_72A2_uid183746:-2.161479282e-15):3.48732631e-16,423919469_R_Vibrio_cholerae_HC_77A1_uid181730:-3.48732631e-16):2.093037822e-16,443529788_R_Vibrio_cholerae_HC_7A1_uid183748:-2.093037822e-16):6.978934176e-17,443533481_R_Vibrio_cholerae_HC_80A1_uid183749:-6.978934176e-17):0,443537157_R_Vibrio_cholerae_HC_81A1_uid183750:0):0,424654667_R_Vibrio_cholerae_HC_81A2_uid181807:0):0,417816861_R_Vibrio_cholerae_HCUF01_uid179820:0):0,424658986_R_Vibrio_cholerae_HE_16_uid181808:0):0,422915110_R_Vibrio_cholerae_HFU_02_uid181561:0):0,262158280_R_Vibrio_cholerae_INDRE_91_1_uid41407:0):0,153825393_R_Vibrio_cholerae_MZO_2_uid54587:0):0,471992054_R_Vibrio_cholerae_O1_116059_uid195203:0):0,458790412_R_Vibrio_cholerae_O1_2010EL_1798_uid190213:0):0,472086134_R_Vibrio_cholerae_O1_87395_uid195206:0):0,472114334_R_Vibrio_cholerae_O1_95412_uid195207:0):0,472134687_R_Vibrio_cholerae_O1_AG_7404_uid195208:0):0,472137049_R_Vibrio_cholerae_O1_AG_8040_uid195210:0):0,472148735_R_Vibrio_cholerae_O1_EC_0009_uid195211:0):0,472151573_R_Vibrio_cholerae_O1_EC_0012_uid195212:0):0,472156407_R_Vibrio_cholerae_O1_EC_0027_uid195214:0):0,472160775_R_Vibrio_cholerae_O1_EC_0051_uid195215:0):0,472166012_R_Vibrio_cholerae_O1_EDC_020_uid195216:0):0,472170078_R_Vibrio_cholerae_O1_EDC_022_uid195218:0):0,472180460_R_Vibrio_cholerae_O1_EM_1536_uid195219:0):0,472182582_R_Vibrio_cholerae_O1_EM_1546_uid195220:0):0,472186834_R_Vibrio_cholerae_O1_EM_1626_uid195222:0):0,472196230_R_Vibrio_cholerae_O1_EM_1727_uid195224:0):0,449057780_R_Vibrio_cholerae_O1_Inaba_G4222_uid189024:0):0,472215481_R_Vibrio_cholerae_O1_Nep_21106_uid195231:0):0,472218611_R_Vibrio_cholerae_O1_Nep_21113_uid195232:0):0,472200246_R_Vibrio_cholerae_O1_NHCC_004A_uid195226:0):0,472202140_R_Vibrio_cholerae_O1_NHCC_006C_uid195227:0):0,472209734_R_Vibrio_cholerae_O1_NHCC_010F_uid195230:0):0,472223789_R_Vibrio_cholerae_O1_PCS_023_uid195234:0):0,429887489_R_Vibrio_cholerae_PS15_uid183761:0):0,262169155_R_Vibrio_cholerae_RC27_uid41411:0):1.410069305e-15,379744282_R_Vibrio_cholerae_IEC224_uid89389:-1.410069305e-15):1.410506671e-15,384423162_R_Vibrio_cholerae_LMA3984_4_uid159541:-1.410506671e-15):1.410944309e-15,360037784_R_Vibrio_cholerae_O1_2010EL_1786_uid78933:-1.410944309e-15):6.182733513e-05,472192966_R_Vibrio_cholerae_O1_EM_1676A_uid195223:-6.182733513e-05):0.03169846623,297580055_R_Vibrio_cholerae_RC385_uid54327:0.03312233526):0.008034470463,(421320101_R_Vibrio_cholerae_CP1038_11_uid180827:-2.730395382e-16,421335841_R_Vibrio_cholerae_CP1048_21_uid180831:2.730395382e-16):0.0390485967):0.004647907082,229528208_R_Vibrio_cholerae_12129_1_uid55795:0.04572089773):0.3003276759,365849569_R_Yokenella_regensburgei_ATCC_43003_uid80693:0.3448822008):0.006756391877,((((((((77458474_R_Pseudomonas_fluorescens_Pf0_1_uid57591:0.1019046656,398979893_R_Pseudomonas_GM25_uid171670:0.1026460718):0.1476741128,425899984_R_Pseudomonas_chlororaphis_aureofaciens_30_84_uid181709:0.2489637504):0.04197723442,104781941_R_Pseudomonas_entomophila_L48_uid58639:0.2928891282):0.008395383313,(((((264678731_R_Comamonas_testosteroni_CNB_2_uid62961:0.05611185983,299529754_R_Comamonas_testosteroni_S44_uid50011:0.05592519322):0.04363908899,418530298_R_Comamonas_testosteroni_ATCC_11996_uid180042:0.09964468731):0.1320337089,421745763_R_Cupriavidus_necator_HPC_L_uid180939:0.2324653974):0.03840274606,182679457_R_Beijerinckia_indica_ATCC_9039_uid59057:0.2673178997):0.01236108627,440231390_R_Serratia_marcescens_FGI94_uid185180:0.2901541714):0.01265144444):0.00715017942,325168564_R_Agrobacterium_H13_3_uid63403:0.3144606248):0.005411116228,(448242994_R_Serratia_marcescens_WW4_uid188478:0.06434344413,458952547_R_Serratia_marcescens_VGH107_uid191940:0.06422142518):0.2447672275):0.007246071061,325277395_R_Pseudomonas_TJI_51_uid63433:0.3155622266):0.002326789234,347761562_R_Gluconacetobacter_xylinus_NBRC_3288_uid46523:0.3114968827):0.02610409417):0.005303597274,406676036_R_Aeromonas_veronii_AMC35_uid175686:0.3573174115):0.003694986403,(((((190573818_R_Stenotrophomonas_maltophilia_K279a_uid61647:0.1190753222,459793601_R_Stenotrophomonas_maltophilia_EPM1_uid192732:0.1166269382):0.01973812153,(408823957_R_Pseudomonas_geniculata_N1_uid176938:0.09748132125,424668237_R_Stenotrophomonas_maltophilia_Ab55555_uid181810:0.09863481389):0.03892340539):0.02037896933,254521823_R_Stenotrophomonas_SKA14_uid54729:0.1548982156):0.03225598305,194365353_R_Stenotrophomonas_maltophilia_R551_3_uid58657:0.1861758514):0.01568232816,((386718167_R_Stenotrophomonas_maltophilia_D457_uid162199:0.0731759357,470944116_R_Stenotrophomonas_maltophilia_AU12_09_uid193792:0.07300040085):0.04871034623,344207037_R_Stenotrophomonas_maltophilia_JV3_uid72473:0.1180216098):0.07864649554):0.145392234):0.008410108984,332188808_R_Sphingomonas_S17_uid66923:0.3726723812):0.0311377774):0.03615298863):0.00986916163):0.002031427488,(((((407785507_R_Celeribacter_baekdonensis_B30_uid176352:0.3978217404,118593080_R_Labrenzia_aggregata_IAM_12614_uid54575:0.399340715):0.02544055704,89055684_R_Jannaschia_CCS1_uid58147:0.4175843752):0.01054410961,((400760302_R_Phaeobacter_gallaeciensis_2_10_uid54715:0.2691083285,399991172_R_Phaeobacter_gallaeciensis_DSM_17395_uid54717:0.2734711803):0.1257381453,407798027_R_Oceaniovalibus_guishaninsula_JLT2003_uid176356:0.4096239528):0.03728070163):0.008527609356,307944862_R_Roseibium_TrichSKD4_uid53349:0.4233220388):0.002650233494,(56696641_R_Ruegeria_pomeroyi_DSS_3_uid57863:0.4398046347,126739864_R_Roseobacter_SK209_2_6_uid54629:0.4324141167):0.004026678662):0.00598414393):0.00365032885,((((((((126724410_IRR_Rhodobacterales_bacterium_HTCC2150_uid54623:0.3545998616,332560443_R_Rhodobacter_sphaeroides_WS8N_uid66751:0.3647143502):0.005050524345,((((77463692_IRR_Rhodobacter_sphaeroides_2_4_1_uid57653:0,126462525_IRR_Rhodobacter_sphaeroides_ATCC_17029_uid58449:0):0.0007824768308,221639537_IRR_Rhodobacter_sphaeroides_KD131_uid59277:-0.0007824768308):0.0006691593617,332558549_IRR_Rhodobacter_sphaeroides_WS8N_uid66751:-0.0006691593617):0.1204006351,146277747_IRR_Rhodobacter_sphaeroides_ATCC_17025_uid58451:0.1233228452):0.2496732008):0.008920506023,146280184_R_Rhodobacter_sphaeroides_ATCC_17025_uid58451:0.3772582547):0.02235671264,((((((77462285_R_Rhodobacter_sphaeroides_2_4_1_uid57653:0.002685430085,332560166_R_Rhodobacter_sphaeroides_WS8N_uid66751:-0.002685430085):0.00134299483,221638139_R_Rhodobacter_sphaeroides_KD131_uid59277:-0.00134299483):0.03403985537,126461161_R_Rhodobacter_sphaeroides_ATCC_17029_uid58449:0.0383521366):0.2758302698,260577153_RI_Rhodobacter_SW2_uid40865:0.3073017315):0.02045977208,407800527_RI_Oceaniovalibus_guishaninsula_JLT2003_uid176356:0.3260722124):0.004366511414,(407788341_RI_Celeribacter_baekdonensis_B30_uid176352:0.3420487042,84683702_RI_Maritimibacter_alkaliphilus_HTCC2654_uid53325:0.325125899):0.01214345401):0.06627756472):0.009586246492,(((478183375_RI_Octadecabacter_antarcticus_307_uid54701:0.1417939678,478177626_R_Octadecabacter_arcticus_238_uid54699:0.1396450501):0.1606501055,89068253_RI_Oceanicola_granulosus_HTCC2516_uid54177:0.2977185455):0.03120341621,(84517329_RI_Loktanella_vestfoldensis_SKA53_uid54169:0.2809746777,126735985_RI_Roseobacter_CCS2_uid54627:0.2639745832):0.05679413945):0.05838328598):0.01550644683,(530322291_R_Paracoccus_aminophilus_JCM_7686_uid214795:0.4024122355,85705437_RI_Roseovarius_217_uid54245:0.4219733846):0.01977960238):0.01271385371,((400754770_RI_Phaeobacter_gallaeciensis_2_10_uid54715:0.3319874212,254464427_RI_Rhodobacterales_bacterium_Y4I_uid54713:0.3231982721):0.04388188722,126740030_RI_Roseobacter_SK209_2_6_uid54629:0.3587337791):0.07615665001):0.002749771997,254293153_R_Hirschia_baltica_ATCC_49814_uid59365:0.445734043):0.004717205965):0.001713608593,427427746_RR_Caenispirillum_salinarum_AK4_uid182892:0.4466784598):0.003349023542,(((((((408376321_R_Agrobacterium_albertimagni_AOL15_uid176603:0.2088487731,418938922_R_Rhizobium_PDO1_076_uid180152:0.2051905625):0.09394581296,((((227823797_R_Rhizobium_NGR234_uid59081:0.04830118629,378827891_R_Sinorhizobium_fredii_HH103_uid86865:0.03621423918):0.01161751928,398355598_R_Sinorhizobium_fredii_USDA_257_uid168059:0.04814391118):0.0192870451,((((407722287_R_Sinorhizobium_meliloti_Rm41_uid176372:0,384537816_R_Sinorhizobium_meliloti_SM11_uid159685:0):-7.463773291e-16,418404285_R_Sinorhizobium_meliloti_CCNWSX0020_uid180010:7.463773291e-16):0,(334317976_R_Sinorhizobium_meliloti_AK83_uid52607:-6.781201176e-17,384531101_R_Sinorhizobium_meliloti_BL225C_uid52605:6.781201176e-17):0):0.05594719043,150398334_R_Sinorhizobium_medicae_WSM419_uid58549:0.05448433564):0.02435692776):0.008962754869,(15967032_R_Sinorhizobium_meliloti_1021_uid57603:0,470190252_R_Sinorhizobium_meliloti_2011_uid193772:0):0.0852576917):0.2095856642):0.01577059623,222150233_R_Agrobacterium_vitis_S4_uid58249:0.3193760526):0.0105219516,((((((((116254365_R_Rhizobium_leguminosarum_bv_viciae_3841_uid57955:0.06274157717,424872880_R_Rhizobium_leguminosarum_bv_viciae_WSM1455_uid182037:0.06349730345):0.04312526749,241206852_R_Rhizobium_leguminosarum_bv_trifolii_WSM1325_uid58991:0.10775312):0.07279998033,421589738_R_Rhizobium_Pop5_uid180898:0.1765857422):0.0169509737,((190893853_R_Rhizobium_etli_CIAT_652_uid59115:0.09324987727,218460014_R_Rhizobium_etli_Kim_5_uid55135:0.08082777868):0.0358473448,(528830781_R_Rhizobium_etli_bv_mimosae_Mim1_uid213896:0.05464762999,86359580_R_Rhizobium_etli_CFN_42_uid58377:0.05467844757):0.07555925615):0.06690069293):0.006791580568,(((424886890_R_Rhizobium_leguminosarum_bv_trifolii_WSM2012_uid182039:0.1050585968,424897520_R_Rhizobium_leguminosarum_bv_trifolii_WSM2297_uid182040:0.1042849036):0.0412704192,(209551411_R_Rhizobium_leguminosarum_bv_trifolii_WSM2304_uid58997:0.03030106381,424916316_R_Rhizobium_leguminosarum_bv_trifolii_WSM597_uid182044:0.0328183765):0.1183629545):0.03358933202,402489709_R_Rhizobium_CCGE_510_uid173872:0.1737737863):0.02333272779):0.02863786512,405383492_R_Rhizobium_CF142_uid175318:0.2241268337):0.02748939291,(399039820_R_Rhizobium_CF122_uid171679:0.1554401214,409439525_R_Rhizobium_mesoamericanum_STM3625_uid178067:0.1569074024):0.1049885879):0.04665777987,((222087763_R_Agrobacterium_radiobacter_K84_uid58269:1.316268412e-14,398378143_R_Rhizobium_AP16_uid171562:-1.316268412e-14):0.2486678919,440228439_R_Rhizobium_tropici_CIAT_899_uid185179:0.2410640739):0.06788609199):0.01401152541):0.00174747725,420244407_R_Rhizobium_CF080_uid180531:0.3435811363):0.02952324618,163760010_R_Hoeflea_phototrophica_DFL_43_uid54683:0.3738163767):0.02490729808,(((((475898454_R_Agrobacterium_Cherry_2E_2_2_uid196406:0.05552803905,418297892_R_Agrobacterium_tumefaciens_CCNWGS0286_uid179991:0.05512862798):0.03856295669,417858264_R_Agrobacterium_tumefaciens_F2_uid179835:0.09229098484):0.01622252237,335033655_R_Agrobacterium_ATCC_31749_uid67813:0.1118071435):0.01838325622,(325294100_R_Agrobacterium_H13_3_uid63403:0.0009096502118,418409191_R_Agrobacterium_tumefaciens_uid180011:-0.0009096502118):0.1307571236):0.005043580525,(424911461_R_Rhizobium_leguminosarum_bv_viciae_USDA_2370_uid182043:-3.339801343e-16,408786413_R_Rhizobium_lupini_HPC_L_uid177323:3.339801343e-16):0.1294510484):0.2559557956):0.04430531452):0.00556783563,(((((((((110681100_R_Roseobacter_denitrificans_OCh_114_uid58597:0.1176369918,339502042_R_Roseobacter_litoralis_Och_149_uid54719:0.1199584899):0.2424696325,89053644_R_Jannaschia_CCS1_uid58147:0.3646602776):0.00165920762,159044368_RXXXR_Dinoroseobacter_shibae_DFL_12_uid58707:0.3594741339):0.02062859878,159044364_RXXXR_Dinoroseobacter_shibae_DFL_12_uid58707:0.378508983):0.01307131438,((83941288_R_Sulfitobacter_EE_36_uid54191:0.06400441937,83854765_R_Sulfitobacter_NAS_14_1_uid54259:0.06403246056):0.2967287228,254486014_R_Roseobacter_GAI101_uid55361:0.3580462176):0.0387790756):0.003961659404,(347529707_R_Sphingobium_SYK_6_uid73353:0.3879146408,163745782_R_Oceanibulbus_indolifex_HEL_45_uid54697:0.395497068):0.01379301471):0.01590905475,(149184172_R_Erythrobacter_SD_21_uid54677:0.3586783438,149186879_R_Erythrobacter_SD_21_uid54677:0.3751210419):0.04257582728):0.004424915056,(85708570_R_Erythrobacter_NAP1_uid54197:0.3700811446,149184297_R_Erythrobacter_SD_21_uid54677:0.3649592354):0.05170062774):0.02108171665,83859373_R_Oceanicaulis_alexandrii_HTCC2633_uid54173:0.395591402):0.01942418369):0.0008751199032,(((((((((((((((((407690843_RXXXIXR_Sinorhizobium_meliloti_Rm41_uid176372:-4.608036271e-16,384540799_R_Sinorhizobium_meliloti_SM11_uid159685:4.608036271e-16):0.07379823152,384532413_RXXR_Sinorhizobium_meliloti_BL225C_uid52605:0.07237810504):0.2877464337,154243760_R_Xanthobacter_autotrophicus_Py2_uid58453:0.3515015013):0.01817044196,420239359_R_Rhizobium_CF080_uid180531:0.3839721417):0.0172128709,(((241518233_R_Rhizobium_leguminosarum_bv_trifolii_WSM1325_uid58991:0.05634232307,424877081_R_Rhizobium_leguminosarum_bv_viciae_WSM1455_uid182037:0.05640458113):0.03290670775,424878608_R_Rhizobium_leguminosarum_bv_trifolii_WU95_uid182038:0.08888917242):0.2904748052,409441353_RI_Rhizobium_mesoamericanum_STM3625_uid178067:0.359890956):0.02615264056):0.002259461006,(408375975_R_Agrobacterium_albertimagni_AOL15_uid176603:0.3985055913,390451336_RIXR_Nitratireductor_aquibiodomus_RA22_uid168057:0.3913878344):0.008051154343):0.002170099039,(((386031759_R_Oligotropha_carboxidovorans_OM4_uid162135:0,337739234_R_Oligotropha_carboxidovorans_OM5_uid72795:0):0.3701574248,92109679_R_Nitrobacter_hamburgensis_X14_uid58293:0.3609258527):0.01968143344,(((((150377494_R_Sinorhizobium_medicae_WSM419_uid58549:0.3002879074,409441998_R_Rhizobium_mesoamericanum_STM3625_uid178067:0.3061513683):0.01408235536,(((399995599_RR_Sinorhizobium_fredii_HH103_uid86865:0.2220904568,407689991_R_Sinorhizobium_meliloti_Rm41_uid176372:0.2367410109):0.03064155982,(16519697_R_Rhizobium_NGR234_uid59081:0.1585701557,399995600_RR_Sinorhizobium_fredii_HH103_uid86865:0.1705701386):0.1022120275):0.02155048001,((528835557_R_Rhizobium_etli_bv_mimosae_Mim1_uid213896:0.07969696599,440228762_R_Rhizobium_tropici_CIAT_899_uid185179:0.07941449084):0.06705346669,409441477_R_Rhizobium_mesoamericanum_STM3625_uid178067:0.140020508):0.1541739451):0.02489322587):0.021701731,86359865_RR_Rhizobium_etli_CFN_42_uid58377:0.3264439402):0.01643540066,440222941_R_Rhizobium_tropici_CIAT_899_uid185179:0.3551923405):0.004990271888,398827557_R_Phyllobacterium_YR531_uid171653:0.3700124299):0.02406858771):0.01777848461):0.01208293571,408376005_R_Agrobacterium_albertimagni_AOL15_uid176603:0.409437137):0.009730588851,((116255188_R_Rhizobium_leguminosarum_bv_viciae_3841_uid57955:0.3532323005,417862953_R_Agrobacterium_tumefaciens_F2_uid179835:0.3415760333):0.0304957505,(((417862759_R_Agrobacterium_tumefaciens_F2_uid179835:0.2980483203,402492564_R_Rhizobium_CCGE_510_uid173872:0.3046521552):0.01455627347,(((335037187_R_Agrobacterium_ATCC_31749_uid67813:0.1083587207,424912800_R_Rhizobium_leguminosarum_bv_viciae_USDA_2370_uid182043:0.1084558245):0.03124553282,418299985_R_Agrobacterium_tumefaciens_CCNWGS0286_uid179991:0.1372676212):0.103746604,218680259_R_Rhizobium_etli_CIAT_894_uid55145:0.2434931601):0.063605387):0.009410335003,(((((222080193_R_Agrobacterium_vitis_S4_uid58249:0.04730302465,222080291_R_Agrobacterium_vitis_S4_uid58249:0.04656162624):0.1072691762,475901751_R_Agrobacterium_Cherry_2E_2_2_uid196406:0.1595692954):0.02199067828,475901734_R_Agrobacterium_Cherry_2E_2_2_uid196406:0.1767894167):0.0155935649,(((418410447_R_Agrobacterium_tumefaciens_uid180011:0.07185247519,418410473_R_Agrobacterium_tumefaciens_uid180011:0.07432386136):0.03342052533,222083272_R_Agrobacterium_vitis_S4_uid58249:0.1052608578):0.04319437422,475901712_R_Agrobacterium_Cherry_2E_2_2_uid196406:0.1556983821):0.04203789586):0.05257904355,(222109015_R_Agrobacterium_radiobacter_K84_uid58269:0.06518662845,222109041_R_Agrobacterium_radiobacter_K84_uid58269:0.06555746164):0.1792925669):0.07003237163):0.06338134262):0.04720832251):0.006618017488,(((((((359792387_RI_Mesorhizobium_alhagi_CCNWXJ12_2_uid78825:0.1658618478,359792686_RI_Mesorhizobium_alhagi_CCNWXJ12_2_uid78825:0.1721998541):0.1177341055,13475096_RI_Mesorhizobium_loti_MAFF303099_uid57601:0.2892849244):0.01018181562,((433776921_R_Mesorhizobium_australicum_WSM2073_uid75101:0,319785327_R_Mesorhizobium_ciceri_biovar_biserrulae_WSM1271_uid62101:0):-1.728571802e-15,337270679_R_Mesorhizobium_opportunistum_WSM2075_uid40861:1.728571802e-15):0.309714157):0.05113966792,(((433776834_RI_Mesorhizobium_australicum_WSM2073_uid75101:-2.121682819e-16,337270592_RI_Mesorhizobium_opportunistum_WSM2075_uid40861:2.121682819e-16):2.476066783e-15,319785241_RI_Mesorhizobium_ciceri_biovar_biserrulae_WSM1271_uid62101:-2.476066783e-15):0.20949293,472451715_RI_Mesorhizobium_metallidurans_STM_2683_uid195574:0.2187664699):0.129199811):0.01205705687,(((((488578603_RI_Hyphomicrobium_denitrificans_1NES1_uid179904:1.78252253e-14,418053522_RI_Hyphomicrobium_denitrificans_1NES1_uid179904:-1.78252253e-14):0.2980305976,407776221_RI_Thalassospira_profundimaris_WP0211_uid176349:0.2993356829):0.007482290581,((488576009_RI_Hyphomicrobium_denitrificans_1NES1_uid179904:0.001479698434,418055848_RI_Hyphomicrobium_denitrificans_1NES1_uid179904:-0.001479698434):0.2153477376,299132715_RI_Afipia_1NLS2_uid49955:0.2119374296):0.1018930006):0.01877439924,((316931973_RI_Rhodopseudomonas_palustris_DX_1_uid43327:0.002811979271,414171487_RI_Afipia_broomeae_ATCC_49717_uid179398:-0.002811979271):0.301824606,386397147_RI_Bradyrhizobium_WSM1253_uid162939:0.2970498729):0.02443384187):0.008703573186,(386400491_RI_Bradyrhizobium_WSM1253_uid162939:0.261171846,374573148_RI_Bradyrhizobium_WSM471_uid82711:0.2592446539):0.08045408443):0.02187316503):0.03594731265,148255499_R_Bradyrhizobium_BTAi1_uid58505:0.3899592984):0.01181638113,(((148241069_RI_Bradyrhizobium_BTAi1_uid58505:0.1728591432,386394951_RI_Bradyrhizobium_WSM1253_uid162939:0.1725993402):0.2103325066,433772328_RI_Mesorhizobium_australicum_WSM2073_uid75101:0.3621133049):0.02566961869,220920961_RXI_Methylobacterium_nodulans_ORS_2060_uid59023:0.4148872818):0.01792598295):0.01094075187):0.002278566119,452746401_R_Pseudomonas_stutzeri_NF13_uid190635:0.4235380416):0.003524441052,(((240142577_RR_Methylobacterium_extorquens_AM1_uid57605:0.03142824193,418058717_RR_Methylobacterium_extorquens_DSM_13060_uid179905:0.03058912536):0.3439835254,(240142578_RR_Methylobacterium_extorquens_AM1_uid57605:0.03071618584,418058716_RR_Methylobacterium_extorquens_DSM_13060_uid179905:0.03071332584):0.3566496148):0.02410767732,347738397_RI_Azospirillum_amazonense_Y2_uid73583:0.4143468762):0.0165844639):0.004100250653,((((((((((((((((((384919466_RI_Citreicella_357_uid160001:0.2167246502,260425367_RI_Citreicella_SE45_uid55957:0.2144950308):0.02660174585,126730312_RI_Sagittula_stellata_E_37_uid54621:0.2442852095):0.01372523224,((110678944_RI_Roseobacter_denitrificans_OCh_114_uid58597:0.1397453119,339504568_RI_Roseobacter_litoralis_Och_149_uid54719:0.1358438154):0.1010981284,254485722_RI_Roseobacter_GAI101_uid55361:0.2359254459):0.0258143264):0.01106255882,(254462674_RI_Rhodobacterales_bacterium_HTCC2083_uid54195:0.2571068354,255264823_RI_Thalassiobium_R2A62_uid55955:0.2533890613):0.02225792169):0.01605881794,478185095_RI_Octadecabacter_antarcticus_307_uid54701:0.2923395502):0.009325493639,149913176_RI_Roseobacter_AzwK_3b_uid54721:0.29002902):0.00909695317,163744256_R_Oceanibulbus_indolifex_HEL_45_uid54697:0.3166847825):0.008906272697,((((((400753240_RI_Phaeobacter_gallaeciensis_2_10_uid54715:-6.575294258e-17,399991601_RI_Phaeobacter_gallaeciensis_DSM_17395_uid54717:6.575294258e-17):0.1988751478,254477011_RI_Ruegeria_R11_uid54725:0.1945860517):0.04886581678,86138963_RI_Roseobacter_MED193_uid54257:0.2340382604):0.01837108398,254465085_RI_Rhodobacterales_bacterium_Y4I_uid54713:0.2633977989):0.01195314314,126740492_R_Roseobacter_SK209_2_6_uid54629:0.2739008722):0.03331050516,(((254511393_RI_Rhodobacteraceae_bacterium_KLH11_uid55441:0.1668910828,346994765_RI_Ruegeria_TW15_uid73135:0.1629370708):0.06684251534,260431508_RI_Silicibacter_lacuscaerulensis_ITI_1157_uid55959:0.2388186835):0.01065532836,56695286_RI_Ruegeria_pomeroyi_DSS_3_uid57863:0.2475298368):0.05639673838):0.01065214739):0.002899859131,114764851_R_Pelagibaca_bermudensis_HTCC2601_uid53327:0.3090577067):0.005968942482,126725039_RI_Rhodobacterales_bacterium_HTCC2150_uid54623:0.335159064):0.006160349452,159045392_RI_Dinoroseobacter_shibae_DFL_12_uid58707:0.332480568):0.003436289299,89068113_R_Oceanicola_granulosus_HTCC2516_uid54177:0.3252055939):0.009492929329,(407787741_RI_Celeribacter_baekdonensis_B30_uid176352:0.2818066358,84684996_RXI_Maritimibacter_alkaliphilus_HTCC2654_uid53325:0.2759667152):0.06588155595):0.02467948511,(99078080_R_Ruegeria_TM1040_uid58193:0.1738692809,259415201_R_Silicibacter_TrichCH4B_uid55971:0.174468073):0.1893460064):0.02623954833,83952460_R_Roseovarius_nubinhibens_ISM_uid54183:0.384019712):0.02806622735,(((407973292_R_Nitratireductor_indicus_C115_uid176490:0.2984684185,407776782_R_Nitratireductor_pacificus_pht_3B_uid176350:0.2983266749):0.09014300751,110633760_R_Chelativorans_BNC1_uid58069:0.3802037035):0.006285718719,((((((417863017_R_Agrobacterium_tumefaciens_F2_uid179835:0.3285913491,444312775_RI_Ochrobactrum_intermedium_M86_uid187582:0.3229374652):0.005863564014,(((((((((((116253119_RI_Rhizobium_leguminosarum_bv_viciae_3841_uid57955:0.04490149173,424871624_RI_Rhizobium_leguminosarum_bv_viciae_WSM1455_uid182037:0.04619601201):0.009624047162,241205631_RI_Rhizobium_leguminosarum_bv_trifolii_WSM1325_uid58991:0.05479161548):0.003410296305,424882547_RI_Rhizobium_leguminosarum_bv_trifolii_WU95_uid182038:0.05918128085):0.01349421701,424896114_RI_Rhizobium_leguminosarum_bv_trifolii_WSM2297_uid182040:0.07139199857):0.006801576424,((209550247_RI_Rhizobium_leguminosarum_bv_trifolii_WSM2304_uid58997:0.03305830809,424918832_RI_Rhizobium_leguminosarum_bv_trifolii_WSM597_uid182044:0.03135735455):0.02835697051,(424885265_RXI_Rhizobium_leguminosarum_bv_trifolii_WSM2012_uid182039:0,424886211_RXI_Rhizobium_leguminosarum_bv_trifolii_WSM2012_uid182039:0):0.05963646106):0.01870131019):0.01146708776,(528829696_RI_Rhizobium_etli_bv_mimosae_Mim1_uid213896:-0.0005376879963,86358518_RI_Rhizobium_etli_CFN_42_uid58377:0.0005376879963):0.0903650972):0.006962234461,((190892657_RI_Rhizobium_etli_CIAT_652_uid59115:0.06953174123,417107557_R_Rhizobium_etli_CNPAF512_uid179707:0.06914330783):0.0213691855,218661626_R_Rhizobium_etli_IE4771_uid55143:0.08929081334):0.008034038176):0.0143430734,402488312_RI_Rhizobium_CCGE_510_uid173872:0.1113496756):0.003177744526,421591268_RI_Rhizobium_Pop5_uid180898:0.1152671066):0.0138285435,218514607_RI_Rhizobium_etli_8C_3_uid55139:0.121747675):0.03839671672,405381928_RI_Rhizobium_CF142_uid175318:0.1649896026):0.1564347974):0.002074412531,(86359866_RR_Rhizobium_etli_CFN_42_uid58377:0.07831543012,218659948_R_Rhizobium_etli_IE4771_uid55143:0.07785833177):0.2513878325):0.02256269908,459786536_RI_Ochrobactrum_CDB2_uid192729:0.3421702917):0.01198411943,418409636_RIR_Agrobacterium_tumefaciens_uid180011:0.3644525344):0.01318515716,163758741_RI_Hoeflea_phototrophica_DFL_43_uid54683:0.3639961003):0.01225895368):0.03430108187):0.001182035791,((((339021824_RI_Acetobacter_tropicalis_NBRC_101654_uid68643:0.4078220146,339024927_R_Acetobacter_tropicalis_NBRC_101654_uid68643:0.4095005621):0.01156187885,((((115523303_R_Rhodopseudomonas_palustris_BisA53_uid58445:0.1800938682,90423713_R_Rhodopseudomonas_palustris_BisB18_uid58443:0.1815712916):0.1816834081,148256507_RI_Bradyrhizobium_BTAi1_uid58505:0.3549142456):0.01142256719,(((((((424887662_RI_Rhizobium_leguminosarum_bv_trifolii_WSM2012_uid182039:0.1436599975,424918504_RI_Rhizobium_leguminosarum_bv_trifolii_WSM597_uid182044:0.1450151371):0.0170520617,424884043_RI_Rhizobium_leguminosarum_bv_trifolii_WU95_uid182038:0.1612944012):0.01041598442,(((528837953_RI_Rhizobium_etli_bv_mimosae_Mim1_uid213896:0.03162768724,86361169_RI_Rhizobium_etli_CFN_42_uid58377:0.0327879754):0.09152972144,218674909_RI_Rhizobium_etli_GR56_uid55141:0.1215135115):0.01420440507,((190894996_RI_Rhizobium_etli_CIAT_652_uid59115:-1.90195992e-14,417097520_IXR_Rhizobium_etli_CNPAF512_uid179707:1.90195992e-14):0.08463186978,218506954_R_Rhizobium_etli_Brasil_5_uid55137:0.06742531447):0.05042665914):0.03496454919):0.008628849778,424896513_RI_Rhizobium_leguminosarum_bv_trifolii_WSM2297_uid182040:0.1809006183):0.01652979125,218660024_R_Rhizobium_etli_IE4771_uid55143:0.1850734664):0.0042891673,421591963_R_Rhizobium_Pop5_uid180898:0.1832989151):0.1482107314,90423532_RI_Rhodopseudomonas_palustris_BisB18_uid58443:0.3609498913):0.01696621857):0.01818741147,(((((334318928_RXI_Sinorhizobium_meliloti_AK83_uid52607:0.03210606451,384532410_RXXR_Sinorhizobium_meliloti_BL225C_uid52605:0.0320439654):0.04230208547,407690837_RXXXIXR_Sinorhizobium_meliloti_Rm41_uid176372:0.07591223352):0.1288716601,378764506_R_Sinorhizobium_fredii_HH103_uid86865:0.2046765491):0.01412419132,150377825_R_Sinorhizobium_medicae_WSM419_uid58549:0.2167945839):0.1201101838,398827586_R_Phyllobacterium_YR531_uid171653:0.3435375819):0.0407727459):0.02134105863):0.00831726348,209549305_R_Rhizobium_leguminosarum_bv_trifolii_WSM2304_uid58997:0.44635617):0.002066337619,402771421_RI_Methylocystis_SC2_uid174072:0.4356284324):0.01097389958):0.002618053732,((((163744442_R_Oceanibulbus_indolifex_HEL_45_uid54697:0.3856002591,83956361_RI_Sulfitobacter_NAS_14_1_uid54259:0.4066213404):0.008494512659,(395785378_RI_Bartonella_tamiae_Th239_uid170859:0,423717723_RI_Bartonella_tamiae_Th307_uid181719:0):0.427288945):0.002891683835,(357029181_R_Mesorhizobium_amorphae_CCNWGS0123_uid76939:0.3710193265,390451339_RIXR_Nitratireductor_aquibiodomus_RA22_uid168057:0.3627800592):0.03085411178):0.002570078634,((182677912_RI_Beijerinckia_indica_ATCC_9039_uid59057:0.3149405295,217976294_RI_Methylocella_silvestris_BL2_uid59433:0.3009412326):0.05411527579,217979469_R_Methylocella_silvestris_BL2_uid59433:0.3848896149):0.05141419508):0.004288584106):0.0110290962):0.001753957855,(((407694780_RXXR_Alcanivorax_dieselolei_B5_uid176364:0.3510023503,407694783_RXXR_Alcanivorax_dieselolei_B5_uid176364:0.3588188623):0.05049070105,407801147_R_Alcanivorax_W11_5_uid176219:0.3985263082):0.03150996082,(((109896689_RI_Pseudoalteromonas_atlantica_T6c_uid58283:0.08430495618,410629054_RXI_Glaciecola_mesophila_KMM_241_uid178728:0.08404016841):0.2761613625,444376173_IXXR_Enterovibrio_AK16_uid188104:0.3467728564):0.01457867746,90023140_RI_Saccharophagus_degradans_2_40_uid57921:0.3747039991):0.03868824389):0.01199902645):0.001549703698,(((((90420983_R_Aurantimonas_manganoxydans_SI85_9A1_uid54267:0.3018362879,114704741_R_Fulvimarina_pelagi_HTCC2506_uid54193:0.3078205138):0.1205033436,470170662_R_Azoarcus_KH32C_uid193704:0.421571549):0.005383104357,(((((146275775_R_Novosphingobium_aromaticivorans_DSM_12444_uid57747:0.2633749829,296282761_R_Citromicrobium_bathyomarinum_JL354_uid48817:0.2684788748):0.09013998609,((294010385_R_Sphingobium_japonicum_UT26S_uid47077:0.05365898457,390165903_R_Sphingobium_indicum_B90A_uid167985:0.05274005075):0.2092475196,94497651_R_Sphingomonas_SKA58_uid54251:0.2600626827):0.1001201331):0.003783170036,452750742_R_alpha_proteobacterium_JLT2015_uid190634:0.3715998544):0.01937380737,148554913_R_Sphingomonas_wittichii_RW1_uid58691:0.3916279209):0.01899017559,(((167645327_R_Caulobacter_K31_uid58551:0.2911133899,295691166_R_Caulobacter_segnis_ATCC_21756_uid41709:0.2814849445):0.05402374639,197105485_R_Phenylobacterium_zucineum_HLK1_uid58959:0.3557627492):0.03985137156,146276004_R_Novosphingobium_aromaticivorans_DSM_12444_uid57747:0.3719888082):0.02922255613):0.02267448688):0.005943694438,((((390450863_R_Nitratireductor_aquibiodomus_RA22_uid168057:0.2543250873,407776709_R_Nitratireductor_pacificus_pht_3B_uid176350:0.2584231922):0.1395757266,326317305_R_Acidovorax_avenae_ATCC_19860_uid42497:0.3863705829):0.0122096695,((372279575_R_Oceanicola_S124_uid81119:0.2568001942,259419174_R_Silicibacter_TrichCH4B_uid55971:0.2593156318):0.048396516,407786000_R_Celeribacter_baekdonensis_B30_uid176352:0.3175668426):0.08798869566):0.006922254935,(((((((((440223233_R_Rhizobium_tropici_CIAT_899_uid185179:0.1704445105,405382610_R_Rhizobium_CF142_uid175318:0.1635292332):0.009828084909,(((((218679157_R_Rhizobium_etli_CIAT_894_uid55145:0.09385533046,424889713_R_Rhizobium_leguminosarum_bv_trifolii_WSM2012_uid182039:0.09043320459):0.01942996152,(424892539_R_Rhizobium_leguminosarum_bv_trifolii_WSM2297_uid182040:0,424893234_R_Rhizobium_leguminosarum_bv_trifolii_WSM2297_uid182040:0):0.113154115):0.01581979467,(209552217_R_Rhizobium_leguminosarum_bv_trifolii_WSM2304_uid58997:0.04397788571,424920423_R_Rhizobium_leguminosarum_bv_trifolii_WSM597_uid182044:0.04406720492):0.0861825164):0.01386439289,218672647_R_Rhizobium_etli_GR56_uid55141:0.1421034886):0.01399679407,((((((116249629_R_Rhizobium_leguminosarum_bv_viciae_3841_uid57955:0.03043265501,424875805_R_Rhizobium_leguminosarum_bv_viciae_WSM1455_uid182037:0.03042540694):0.01722878721,241258818_R_Rhizobium_leguminosarum_bv_trifolii_WSM1325_uid58991:0.04807995777):0.0253642255,424877262_R_Rhizobium_leguminosarum_bv_trifolii_WU95_uid182038:0.07172425695):0.03511677026,402492523_R_Rhizobium_CCGE_510_uid173872:0.1056424074):0.01733328178,((190894575_R_Rhizobium_etli_CIAT_652_uid59115:-2.951162749e-15,417107027_R_Rhizobium_etli_CNPAF512_uid179707:2.951162749e-15):0.03813991722,218506239_R_Rhizobium_etli_Brasil_5_uid55137:0.03005951673):0.0848212416):0.01574051431,(528831024_R_Rhizobium_etli_bv_mimosae_Mim1_uid213896:0.04361596076,86359968_R_Rhizobium_etli_CFN_42_uid58377:0.04342286722):0.09443879387):0.0165327613):0.0172426385):0.009815154765,(((((((407721882_R_Sinorhizobium_meliloti_Rm41_uid176372:0,384537402_R_Sinorhizobium_meliloti_SM11_uid159685:0):9.493402503e-15,470189780_R_Sinorhizobium_meliloti_2011_uid193772:-9.493402503e-15):9.49619468e-15,334317572_R_Sinorhizobium_meliloti_AK83_uid52607:-9.49619468e-15):9.4989885e-15,384530698_R_Sinorhizobium_meliloti_BL225C_uid52605:-9.4989885e-15):9.501783965e-15,433614646_R_Sinorhizobium_meliloti_GR4_uid184823:-9.501783965e-15):9.571514745e-15,15966568_R_Sinorhizobium_meliloti_1021_uid57603:-9.571514745e-15):0.1647583598,399044025_R_Rhizobium_CF122_uid171679:0.169215384):0.02314612552):0.02985967172,(222081950_R_Agrobacterium_radiobacter_K84_uid58269:0.05374000266,398380484_R_Rhizobium_AP16_uid171562:0.05367722845):0.1628249863):0.05267857475,418936004_R_Rhizobium_PDO1_076_uid180152:0.266406446):0.0259678594,357030009_R_Mesorhizobium_amorphae_CCNWGS0123_uid76939:0.2915295884):0.06418737471,260430562_R_Citreicella_SE45_uid55957:0.3687799457):0.01598912474,294676640_R_Rhodobacter_capsulatus_SB_1003_uid47509:0.3903844509):0.01194885696,((((((((384527734_R_Rahnella_aquatilis_HX2_uid158049:0,322835285_R_Rahnella_Y9602_uid62715:0):0.03153915288,379703970_R_Rahnella_aquatilis_CIP_78_65_ATCC_33071_uid86855:0.03158028743):0.2066835557,354596975_R_Brenneria_EniD312_uid75111:0.2403790541):0.0294249772,(((271501434_R_Dickeya_dadantii_Ech586_uid42519:0.06180143418,397167321_R_Enterobacter_radicincitans_DSM_16656_uid171147:0.05470891143):0.07984447936,512651922_R_Enterobacter_R4_368_uid208672:0.140486844):0.07525477579,(((423124737_R_Klebsiella_oxytoca_10_5250_uid181598:0.05377914118,421728787_R_Klebsiella_oxytoca_M5al_uid180934:0.05576537032):0.02958757074,(402844038_R_Klebsiella_OBRC7_uid174238:0.03164210321,423103886_R_Klebsiella_oxytoca_10_5242_uid181594:0.03160344999):0.05113459257):0.03177197014,(397658909_R_Klebsiella_oxytoca_E718_uid170256:6.799452017e-17,375261844_R_Klebsiella_oxytoca_KCTC_1686_uid83159:-6.799452017e-17):0.116364927):0.09772129479):0.05506948701):0.02323917056,307130193_R_Dickeya_dadantii_3937_uid52537:0.2909709494):0.05858496046,((((((((294664209_R_Xanthomonas_fuscans_aurantifolii_ICPB_10535_uid47495:0.03139320404,294625280_R_Xanthomonas_fuscans_aurantifolii_ICPB_11122_uid47351:0.03135237648):0.0476985491,((346725804_R_Xanthomonas_axonopodis_citrumelo_F1_uid73179:-1.359444015e-14,325926244_R_Xanthomonas_perforans_91_118_uid63619:1.359444015e-14):1.773128047e-14,78048691_R_Xanthomonas_campestris_vesicatoria_85_10_uid58321:-1.773128047e-14):0.08078058953):0.005925226278,(((21243715_R_Xanthomonas_axonopodis_citri_306_uid57889:0,470472858_R_Xanthomonas_axonopodis_Xac29_1_uid193774:0):0.03127365429,(((471268774_R_Xanthomonas_citri_Aw12879_uid194444:5.334279776e-15,418516699_R_Xanthomonas_axonopodis_malvacearum_GSPB1386_uid180039:-5.334279776e-15):3.468298951e-15,418519498_R_Xanthomonas_axonopodis_malvacearum_GSPB2388_uid180040:-3.468298951e-15):3.469316644e-15,381173931_R_Xanthomonas_citri_mangiferaeindicae_LMG_941_uid156757:-3.469316644e-15):0.03147192622):0.0178420469,390993086_R_Xanthomonas_axonopodis_punicae_LMG_859_uid168318:0.04949225501):0.03608094309):0.04255570367,(((58580891_R_Xanthomonas_oryzae_KACC_10331_uid58155:0.0007242025378,84622824_R_Xanthomonas_oryzae_MAFF_311018_uid58547:-0.0007242025378):0.0003622076129,188578132_R_Xanthomonas_oryzae_PXO99A_uid59131:-0.0003622076129):0.0827146999,384418411_R_Xanthomonas_oryzae_oryzicola_BLS256_uid54411:0.083294502):0.04340870332):0.01223961924,(289668073_R_Xanthomonas_campestris_musacearum_NCPPB4381_uid55437:0.03010740364,289664500_R_Xanthomonas_campestris_vasculorum_NCPPB702_uid55435:0.0358306437):0.1065917235):0.009481488623,(325919969_R_Xanthomonas_gardneri_ATCC_19865_uid63615:0.1149139567,325917294_R_Xanthomonas_vesicatoria_ATCC_35937_uid63613:0.1113184512):0.03793138188):0.02063865831,((21232249_R_Xanthomonas_campestris_ATCC_33913_uid57887:0.03262466317,384428812_R_Xanthomonas_campestris_raphani_756C_uid159539:0.03012091735):0.007105932464,66767622_R_Xanthomonas_campestris_8004_uid57595:0.03726189301):0.1353545783):0.1201003793,359783746_R_Pseudomonas_psychrotolerans_L19_uid78819:0.2890501985):0.0757192046):0.007194632814,((((((((((229589152_R_Pseudomonas_fluorescens_SBW25_uid158693:0.08297020496,408482986_R_Pseudomonas_R81_uid176384:0.08303899695):0.04822392895,312959686_R_Pseudomonas_fluorescens_WH6_uid60611:0.1345660144):0.02464411337,(447915915_R_Pseudomonas_poae_RE_1_1_14_uid188480:6.890111377e-15,440739702_R_Pseudomonas_fluorescens_BRIP34879_uid185793:-6.890111377e-15):0.1592634414):0.005699488562,((395798581_R_Pseudomonas_Ag1_uid170863:0.002688417698,421143541_R_Pseudomonas_fluorescens_BBc6R8_uid180761:-0.002688417698):0.06321599313,395499800_R_Pseudomonas_PAMC_25886_uid170201:0.06504176559):0.1006702199):0.002565233506,((387892892_R_Pseudomonas_fluorescens_A506_uid165185:0.06276102055,423690692_R_Pseudomonas_fluorescens_SS101_uid181712:0.06273014048):0.04755748016,388470614_R_Pseudomonas_synxantha_BG33R_uid167316:0.1111349456):0.05602781258):0.09522124237,404399490_R_Pseudomonas_fuscovaginae_UPB0736_uid174621:0.2779550447):0.004805053437,(((330807408_R_Pseudomonas_brassicacearum_NFM421_uid66303:-2.016319912e-16,423695239_R_Pseudomonas_fluorescens_Q8r1_96_uid181713:2.016319912e-16):3.630448987e-15,378948729_R_Pseudomonas_fluorescens_F113_uid87037:-3.630448987e-15):0.2473041102,398861018_R_Pseudomonas_GM79_uid171658:0.2406459263):0.03075448978):0.01714320779,409425723_R_Pseudomonas_HYS_uid177807:0.2859581217):0.01316991788,(((((((422652170_R_Pseudomonas_syringae_actinidiae_M302091_uid181494:0.03170496453,422591802_R_Pseudomonas_syringae_morsprunorum_M302280_uid181487:0.03104061598):0.006585120535,422300071_R_Pseudomonas_avellanae_BPIC_631_uid177065:0.03778270494):0.02671031826,((((301383210_R_Pseudomonas_syringae_tomato_Max13_uid50767:0,302133729_R_Pseudomonas_syringae_tomato_NCPPB_1108_uid51195:0):-4.251299634e-16,213966697_R_Pseudomonas_syringae_tomato_T1_uid54815:4.251299634e-16):0,(422659817_R_Pseudomonas_syringae_lachrymans_M302278_uid181495:-7.081086124e-17,302059053_R_Pseudomonas_syringae_tomato_K40_uid51153:7.081086124e-17):0):0.03042143348,28871673_R_Pseudomonas_syringae_tomato_DC3000_uid57967:0.03232414703):0.03299074955):0.02252641487,((((((((71736210_R_Pseudomonas_syringae_phaseolicola_1448A_uid58099:1.136158278e-14,422682103_R_Pseudomonas_syringae_tabaci_ATCC_11528_uid181498:-1.136158278e-14):1.811317939e-14,257482085_R_Pseudomonas_syringae_tabaci_ATCC_11528_uid55559:-1.811317939e-14):1.847411113e-14,416018595_R_Pseudomonas_syringae_glycinea_B076_uid179600:-1.847411113e-14):1.847988609e-14,416025073_R_Pseudomonas_syringae_glycinea_race_4_uid179601:-1.847988609e-14):1.848566467e-14,422403964_R_Pseudomonas_syringae_glycinea_race_4_uid181420:-1.848566467e-14):1.849144686e-14,422597200_R_Pseudomonas_syringae_lachrymans_M301315_uid181488:-1.849144686e-14):0.03134535728,422605047_R_Pseudomonas_syringae_mori_301020_uid181489:0.03140022323):0.0179850582,((422583365_R_Pseudomonas_syringae_aesculi_0893_23_uid181486:-7.096556662e-17,289646651_R_Pseudomonas_syringae_aesculi_2250_uid56009:7.096556662e-17):1.689507798e-14,289625636_R_Pseudomonas_syringae_aesculi_NCPPB3681_uid56007:-1.689507798e-14):0.04934924371):0.03383198739):0.01649380663,((66047443_R_Pseudomonas_syringae_B728a_uid57931:0.0314174055,422671859_R_Pseudomonas_syringae_aceris_M302273_uid181497:0.03132817502):0.01797192155,(((424069387_R_Pseudomonas_syringae_avellanae_ISPaVe013_uid181749:-7.089918162e-17,440742445_R_Pseudomonas_syringae_BRIP39023_uid185794:7.089918162e-17):5.177254619e-15,424073816_R_Pseudomonas_syringae_avellanae_ISPaVe037_uid181750:-5.177254619e-15):5.036983138e-15,422640473_R_Pseudomonas_syringae_Cit_7_uid181492:-5.036983138e-15):0.04936238037):0.05108367817):0.025457585,422644557_R_Pseudomonas_syringae_maculicola_ES4326_uid181493:0.1275098757):0.06319539967,410091691_R_Pseudomonas_viridiflava_UASWS0038_uid178273:0.189093258):0.1143818031):0.01962740164,(501682691_R_Pseudomonas_fluorescens_CHA0_uid203393:0.03151661407,70732607_R_Pseudomonas_fluorescens_Pf_5_uid57937:0.03147746477):0.2904831032):0.03295403819):0.007710519132,((83593514_R_Rhodospirillum_rubrum_ATCC_11170_uid57655:-6.705210128e-17,386350258_R_Rhodospirillum_rubrum_F11_uid162149:6.705210128e-17):0.3238506156,472455002_R_Mesorhizobium_metallidurans_STM_2683_uid195574:0.354567431):0.04814048415):0.0136765432):0.01433843573):0.02691791356):0.003059380729,(((359789557_R_Mesorhizobium_alhagi_CCNWXJ12_2_uid78825:0.3819841499,407975652_R_Nitratireductor_indicus_C115_uid176490:0.3883780662):0.02334435595,(((218514696_R_Rhizobium_etli_8C_3_uid55139:0.04499578807,417097805_R_Rhizobium_etli_CNPAF512_uid179707:0.04629130484):0.07950215178,421587817_R_Rhizobium_Pop5_uid180898:0.1259269453):0.2384870774,418401634_R_Sinorhizobium_meliloti_CCNWSX0020_uid180010:0.3735057173):0.06192759527):0.007913464625,148557255_R_Sphingomonas_wittichii_RW1_uid58691:0.4277054252):0.01197333893):0.006243241483):0.004485193727,(((((((((((((408378550_R_Agrobacterium_albertimagni_AOL15_uid176603:0.2288759263,418935884_R_Rhizobium_PDO1_076_uid180152:0.2228780251):0.07795937959,222147695_R_Agrobacterium_vitis_S4_uid58249:0.3094203731):0.01193058449,(((((((((((((218508993_R_Rhizobium_etli_Brasil_5_uid55137:0.03191801488,417111186_R_Rhizobium_etli_CNPAF512_uid179707:0.03196964162):0.01737254703,190890568_R_Rhizobium_etli_CIAT_652_uid59115:0.05118735339):0.04744339286,218673534_R_Rhizobium_etli_GR56_uid55141:0.09641113479):0.0137813386,(218661906_R_Rhizobium_etli_IE4771_uid55143:0.03196286172,218463393_R_Rhizobium_etli_Kim_5_uid55135:0.03192479478):0.07826065715):0.03066073429,((241203295_R_Rhizobium_leguminosarum_bv_trifolii_WSM1325_uid58991:0.05597807308,424880238_R_Rhizobium_leguminosarum_bv_trifolii_WU95_uid182038:0.05490511757):0.01259451522,(116250693_R_Rhizobium_leguminosarum_bv_viciae_3841_uid57955:0.04536673648,424873929_R_Rhizobium_leguminosarum_bv_viciae_WSM1455_uid182037:0.04516900956):0.02228924819):0.07181711456):0.007616802327,(528827691_R_Rhizobium_etli_bv_mimosae_Mim1_uid213896:0.04504236779,86356503_R_Rhizobium_etli_CFN_42_uid58377:0.04549337825):0.1014732274):0.005482067127,421590303_R_Rhizobium_Pop5_uid180898:0.1529930078):0.01423436917,((((209548111_R_Rhizobium_leguminosarum_bv_trifolii_WSM2304_uid58997:1.698421609e-14,424915308_R_Rhizobium_leguminosarum_bv_trifolii_WSM597_uid182044:-1.698421609e-14):0.105886419,402490120_R_Rhizobium_CCGE_510_uid173872:0.106438726):0.006078668006,(424888438_R_Rhizobium_leguminosarum_bv_trifolii_WSM2012_uid182039:0.06396078482,424898517_R_Rhizobium_leguminosarum_bv_trifolii_WSM2297_uid182040:0.06407609512):0.04767408503):0.00636184514,218681045_R_Rhizobium_etli_CIAT_894_uid55145:0.1161981816):0.04669954745):0.02822146548,405377203_R_Rhizobium_CF142_uid175318:0.1963655293):0.02151862511,218514308_R_Rhizobium_etli_8C_3_uid55139:0.2250075574):0.04239558558,(399041846_R_Rhizobium_CF122_uid171679:0.1675650914,409436260_R_Rhizobium_mesoamericanum_STM3625_uid178067:0.165768242):0.09808974665):0.01654394305,((222085036_R_Agrobacterium_radiobacter_K84_uid58269:-2.781734451e-15,398381171_R_Rhizobium_AP16_uid171562:2.781734451e-15):0.2423344059,440225691_R_Rhizobium_tropici_CIAT_899_uid185179:0.2357570378):0.03794736423):0.02279198962,420239815_R_Rhizobium_CF080_uid180531:0.2904668871):0.02293193771):0.02238501415,(((((475899171_R_Agrobacterium_Cherry_2E_2_2_uid196406:0.0843216659,418296496_R_Agrobacterium_tumefaciens_CCNWGS0286_uid179991:0.08436527655):0.05139200943,417859056_R_Agrobacterium_tumefaciens_F2_uid179835:0.134660949):0.007777308543,335035539_R_Agrobacterium_ATCC_31749_uid67813:0.143594054):0.01954520673,(325292093_R_Agrobacterium_H13_3_uid63403:0.04517742454,418410777_R_Agrobacterium_tumefaciens_uid180011:0.04498953893):0.1208009849):0.01708162268,(424909596_R_Rhizobium_leguminosarum_bv_viciae_USDA_2370_uid182043:0.04479236564,408787955_R_Rhizobium_lupini_HPC_L_uid177323:0.04537459783):0.1353473085):0.1588266623):0.02964006931,(((((((((15964582_RR_Sinorhizobium_meliloti_1021_uid57603:-4.720914841e-06,470187781_RR_Sinorhizobium_meliloti_2011_uid193772:4.720914841e-06):2.361141215e-06,334315293_RR_Sinorhizobium_meliloti_AK83_uid52607:-2.361141215e-06):1.180912703e-06,384534939_RR_Sinorhizobium_meliloti_SM11_uid159685:-1.180912703e-06):5.906274991e-07,418403559_RR_Sinorhizobium_meliloti_CCNWSX0020_uid180010:-5.906274991e-07):0.0004231100552,384528539_RR_Sinorhizobium_meliloti_BL225C_uid52605:-0.0004231100552):0.0002116163835,433612595_RR_Sinorhizobium_meliloti_GR4_uid184823:-0.0002116163835):0.03170954089,407719692_RR_Sinorhizobium_meliloti_Rm41_uid176372:0.03140989942):0.08723618354,150395666_RR_Sinorhizobium_medicae_WSM419_uid58549:0.1174193804):0.04883956608,((227821019_RR_Rhizobium_NGR234_uid59081:0.07018184424,378825100_RR_Sinorhizobium_fredii_HH103_uid86865:0.06930024392):0.036241119,398350428_RR_Sinorhizobium_fredii_USDA_257_uid168059:0.1051006219):0.06324392288):0.2091520727):0.01347060367,(((227821018_RR_Rhizobium_NGR234_uid59081:0.09518609384,378825099_RR_Sinorhizobium_fredii_HH103_uid86865:0.09608692008):0.018868694,398350427_RR_Sinorhizobium_fredii_USDA_257_uid168059:0.115674327):0.0962052349,((((((((384534938_RR_Sinorhizobium_meliloti_SM11_uid159685:-4.311344488e-15,418403560_RR_Sinorhizobium_meliloti_CCNWSX0020_uid180010:4.311344488e-15):8.426161885e-15,433612594_RR_Sinorhizobium_meliloti_GR4_uid184823:-8.426161885e-15):8.494988458e-15,384528538_RR_Sinorhizobium_meliloti_BL225C_uid52605:-8.494988458e-15):8.630241696e-15,15964581_RR_Sinorhizobium_meliloti_1021_uid57603:-8.630241696e-15):8.63276221e-15,470187780_RR_Sinorhizobium_meliloti_2011_uid193772:-8.63276221e-15):8.568858934e-15,334315292_RR_Sinorhizobium_meliloti_AK83_uid52607:-8.568858934e-15):0.04495421232,407719691_RR_Sinorhizobium_meliloti_Rm41_uid176372:0.04521275115):0.06595236797,150395665_RR_Sinorhizobium_medicae_WSM419_uid58549:0.1098272024):0.09837537998):0.1833355072):0.01252139539,304394107_R_Ahrensia_R2A130_uid51717:0.4147846502):0.00244271426,163761139_R_Hoeflea_phototrophica_DFL_43_uid54683:0.395136445):0.005446683266,163758447_R_Hoeflea_phototrophica_DFL_43_uid54683:0.4138351199):0.007965825381,((((((408377617_R_Agrobacterium_albertimagni_AOL15_uid176603:0.2703126007,418939239_R_Rhizobium_PDO1_076_uid180152:0.2612969324):0.08512961767,222149400_R_Agrobacterium_vitis_S4_uid58249:0.3515303568):0.009393000839,420241410_R_Rhizobium_CF080_uid180531:0.3566505462):0.008422281676,((((((((((((209550397_R_Rhizobium_leguminosarum_bv_trifolii_WSM2304_uid58997:0.04544335756,424918654_R_Rhizobium_leguminosarum_bv_trifolii_WSM597_uid182044:0.04565414617):0.01028884655,424885480_R_Rhizobium_leguminosarum_bv_trifolii_WSM2012_uid182039:0.05573360208):0.01152896868,424896287_R_Rhizobium_leguminosarum_bv_trifolii_WSM2297_uid182040:0.06736378377):0.04833675324,421591071_R_Rhizobium_Pop5_uid180898:0.115658449):0.0135491092,((241205786_R_Rhizobium_leguminosarum_bv_trifolii_WSM1325_uid58991:0.07914247667,424882703_R_Rhizobium_leguminosarum_bv_trifolii_WU95_uid182038:0.07864302824):0.01056043934,(116253270_R_Rhizobium_leguminosarum_bv_viciae_3841_uid57955:0.07855336938,424871783_R_Rhizobium_leguminosarum_bv_viciae_WSM1455_uid182037:0.08022346782):0.01082250566):0.03995447508):0.01338168469,218682848_R_Rhizobium_etli_CIAT_894_uid55145:0.1438077939):0.02809365679,(((190892823_R_Rhizobium_etli_CIAT_652_uid59115:-5.000115548e-15,417107909_R_Rhizobium_etli_CNPAF512_uid179707:5.000115548e-15):0.08916614994,218672192_R_Rhizobium_etli_GR56_uid55141:0.09613027191):0.03953340399,(528829852_R_Rhizobium_etli_bv_mimosae_Mim1_uid213896:0.04609551225,86358681_R_Rhizobium_etli_CFN_42_uid58377:0.04500199148):0.08212531491):0.03963502974):0.03209672046,402489006_R_Rhizobium_CCGE_510_uid173872:0.2003338716):0.03955992378,405382085_R_Rhizobium_CF142_uid175318:0.2462138099):0.04403948704,218662896_R_Rhizobium_etli_IE4771_uid55143:0.2874207954):0.04262870992,((222086655_R_Agrobacterium_radiobacter_K84_uid58269:-1.079616013e-14,398378195_R_Rhizobium_AP16_uid171562:1.079616013e-14):0.2347087461,440227432_R_Rhizobium_tropici_CIAT_899_uid185179:0.232310521):0.09619156289):0.02249309599,(399036763_R_Rhizobium_CF122_uid171679:0.2272764806,409438302_R_Rhizobium_mesoamericanum_STM3625_uid178067:0.2327433639):0.1170823267):0.02221797863):0.02357283062,(((((475902516_R_Agrobacterium_Cherry_2E_2_2_uid196406:0.1130349038,418297059_R_Agrobacterium_tumefaciens_CCNWGS0286_uid179991:0.1115094528):0.05154827008,(424911007_R_Rhizobium_leguminosarum_bv_viciae_USDA_2370_uid182043:0.03234695502,408787819_R_Rhizobium_lupini_HPC_L_uid177323:0.03247341734):0.1303208075):0.01544509244,335036668_R_Agrobacterium_ATCC_31749_uid67813:0.1863771012):0.0319096803,417859287_R_Agrobacterium_tumefaciens_F2_uid179835:0.2065314103):0.02070675826,(325293644_R_Agrobacterium_H13_3_uid63403:0.03240665187,418407271_R_Agrobacterium_tumefaciens_uid180011:0.03241372049):0.1959367351):0.1485032241):0.01735966425,163758577_R_Hoeflea_phototrophica_DFL_43_uid54683:0.3998916475):0.009117164822):0.005318507519,((((((405377645_R_Rhizobium_CF142_uid175318:0.2308437963,421593543_R_Rhizobium_Pop5_uid180898:0.2270616736):0.08074720178,(399037019_R_Rhizobium_CF122_uid171679:0.1997223093,409437918_R_Rhizobium_mesoamericanum_STM3625_uid178067:0.1984442204):0.1117743072):0.06376875421,(408377774_R_Agrobacterium_albertimagni_AOL15_uid176603:0.2957249548,418939779_R_Rhizobium_PDO1_076_uid180152:0.2944958986):0.06531577343):0.008562546175,405380346_R_Rhizobium_CF142_uid175318:0.3826513038):0.01782381125,((((((((334317471_R_Sinorhizobium_meliloti_AK83_uid52607:6.550667688e-17,384530597_R_Sinorhizobium_meliloti_BL225C_uid52605:-6.550667688e-17):5.63519772e-15,433614546_R_Sinorhizobium_meliloti_GR4_uid184823:-5.63519772e-15):5.833455496e-15,407721780_R_Sinorhizobium_meliloti_Rm41_uid176372:-5.833455496e-15):5.966264263e-15,384537298_R_Sinorhizobium_meliloti_SM11_uid159685:-5.966264263e-15):0.001082874147,418400202_R_Sinorhizobium_meliloti_CCNWSX0020_uid180010:-0.001082874147):0.0005413116419,15966467_R_Sinorhizobium_meliloti_1021_uid57603:-0.0005413116419):0.0002707340226,470189679_R_Sinorhizobium_meliloti_2011_uid193772:-0.0002707340226):0.1594555562,150397799_R_Sinorhizobium_medicae_WSM419_uid58549:0.1586868253):0.243692866):0.002259524815,424882824_R_Rhizobium_leguminosarum_bv_trifolii_WU95_uid182038:0.4122355023):0.02281894959):0.004702615687,(((((((190890862_R_Rhizobium_etli_CIAT_652_uid59115:0.006606961418,218515977_R_Rhizobium_etli_8C_3_uid55139:-0.006606961418):0.06196213123,417105073_R_Rhizobium_etli_CNPAF512_uid179707:0.06767321113):0.02957730629,218663535_R_Rhizobium_etli_IE4771_uid55143:0.09614743426):0.02594622069,(528827978_R_Rhizobium_etli_bv_mimosae_Mim1_uid213896:-1.314678667e-16,86356800_R_Rhizobium_etli_CFN_42_uid58377:1.314678667e-16):0.1273225683):0.02378671444,(424889492_R_Rhizobium_leguminosarum_bv_trifolii_WSM2012_uid182039:0.09035782594,424895666_R_Rhizobium_leguminosarum_bv_trifolii_WSM2297_uid182040:0.09221635989):0.05610356011):0.008423133819,(((209548400_R_Rhizobium_leguminosarum_bv_trifolii_WSM2304_uid58997:0.05588365809,424915001_R_Rhizobium_leguminosarum_bv_trifolii_WSM597_uid182044:0.05591974078):0.06924865659,218677689_R_Rhizobium_etli_CIAT_894_uid55145:0.1247105617):0.004939173574,218463347_R_Rhizobium_etli_Kim_5_uid55135:0.1302527518):0.02960429857):0.06988766907,409440004_R_Rhizobium_mesoamericanum_STM3625_uid178067:0.2225218347):0.1998832168):0.01044243683,((((((((209547895_R_Rhizobium_leguminosarum_bv_trifolii_WSM2304_uid58997:-1.388591766e-14,424915541_R_Rhizobium_leguminosarum_bv_trifolii_WSM597_uid182044:1.388591766e-14):0.0801207462,424888655_R_Rhizobium_leguminosarum_bv_trifolii_WSM2012_uid182039:0.0800074076):0.02199885174,((116250449_R_Rhizobium_leguminosarum_bv_viciae_3841_uid57955:0.05742036447,424873690_R_Rhizobium_leguminosarum_bv_viciae_WSM1455_uid182037:0.05580733895):0.008821030545,(241203072_R_Rhizobium_leguminosarum_bv_trifolii_WSM1325_uid58991:0.03274693611,424880016_R_Rhizobium_leguminosarum_bv_trifolii_WU95_uid182038:0.03262510894):0.03262318532):0.03643191369):0.006643218366,402490351_R_Rhizobium_CCGE_510_uid173872:0.1093307094):0.02169079499,421587843_R_Rhizobium_Pop5_uid180898:0.1318463571):0.02517406602,(((190890329_R_Rhizobium_etli_CIAT_652_uid59115:0.03146419362,218515768_R_Rhizobium_etli_8C_3_uid55139:0.03390785143):0.07259189139,218461489_R_Rhizobium_etli_Kim_5_uid55135:0.1064916375):0.005308193205,(528827466_R_Rhizobium_etli_bv_mimosae_Mim1_uid213896:2.640809239e-16,86356279_R_Rhizobium_etli_CFN_42_uid58377:-2.640809239e-16):0.1127537205):0.03984654263):0.03764687404,405380469_R_Rhizobium_CF142_uid175318:0.1970713819):0.02780628789,424898268_R_Rhizobium_leguminosarum_bv_trifolii_WSM2297_uid182040:0.2266305278):0.2060179011):0.005915103083):0.002938855386,((((((((((((240142370_RI_Methylobacterium_extorquens_AM1_uid57605:0.03183571574,418059164_RI_Methylobacterium_extorquens_DSM_13060_uid179905:0.03244671892):0.3102762617,389694027_RI_Microvirga_WSM3557_uid167863:0.3388158998):0.0220004139,(((((383774971_RI_Bradyrhizobium_S23321_uid158167:0.133943014,386399039_RXXXXRI_Bradyrhizobium_WSM1253_uid162939:0.131100254):0.0117619108,421596188_RI_Bradyrhizobium_CCGE_LA001_uid180899:0.1309023208):0.04035462498,(27376173_RI_Bradyrhizobium_japonicum_USDA_110_uid57599:0.1165336567,384214804_RI_Bradyrhizobium_japonicum_USDA_6_uid158851:0.1152399575):0.07044346513):0.03200396354,(374578518_RI_Bradyrhizobium_WSM471_uid82711:0.1399975782,398826206_RI_Bradyrhizobium_YR681_uid171652:0.1402030583):0.07651438291):0.08142404507,115524334_RI_Rhodopseudomonas_palustris_BisA53_uid58445:0.2839335318):0.07244847409):0.01932007505,389874933_RI_Tistrella_mobilis_KA081020_065_uid167486:0.3707758898):0.02065041644,27376354_R_Bradyrhizobium_japonicum_USDA_110_uid57599:0.3915610076):0.01459815917,(((91974882_RI_Rhodopseudomonas_palustris_BisB5_uid58441:0.1967949065,86747544_RI_Rhodopseudomonas_palustris_HaA2_uid58439:0.1942198784):0.05721535976,((39933398_RI_Rhodopseudomonas_palustris_CGA009_uid62901:0.03205344831,192288754_RI_Rhodopseudomonas_palustris_TIE_1_uid58995:0.0320965816):0.09342665036,316931698_RI_Rhodopseudomonas_palustris_DX_1_uid43327:0.1270243933):0.1266523866):0.08361490969,(((((365880774_RI_Bradyrhizobium_ORS_375_uid80707:0.1153563254,365887253_RI_Bradyrhizobium_uid80709:0.1164172889):0.008271898943,146338047_RI_Bradyrhizobium_ORS_278_uid58941:0.1248060928):0.01886333033,459293082_RI_Agromonas_oligotrophica_S58_uid192186:0.1458639375):0.00282351173,(148258315_RI_Bradyrhizobium_BTAi1_uid58505:0.137329503,367473983_RI_Bradyrhizobium_ORS_285_uid80837:0.1353977697):0.009553913986):0.123752708,365901119_RI_Bradyrhizobium_STM_3843_uid80711:0.2657729037):0.09340163389):0.04661403052):0.002639297029,((((170745593_RI_Methylobacterium_radiotolerans_JCM_2831_uid58845:0,170752150_RI_Methylobacterium_radiotolerans_JCM_2831_uid58845:0):0.3494915597,220921013_R_Methylobacterium_nodulans_ORS_2060_uid59023:0.3532726618):0.01822002904,393769807_RI_Methylobacterium_GXF4_uid170037:0.3444575194):0.04133722845,((374333207_R_Pseudovibrio_FO_BEG1_uid82373:1.358265684e-15,254473001_R_Pseudovibrio_JE062_uid54711:-1.358265684e-15):0.359911567,328542023_R_Polymorphum_gilvum_SL003B_26A1_uid65447:0.3574756028):0.04607342485):0.003351643483):0.005289689974,((((433774001_R_Mesorhizobium_australicum_WSM2073_uid75101:0,337267238_R_Mesorhizobium_opportunistum_WSM2075_uid40861:0):-3.958914837e-16,319782267_R_Mesorhizobium_ciceri_biovar_biserrulae_WSM1271_uid62101:3.958914837e-16):0.1751950567,472452302_RI_Mesorhizobium_metallidurans_STM_2683_uid195574:0.1783583339):0.2456604592,222109223_RI_Agrobacterium_vitis_S4_uid58249:0.4250763691):0.009652498437):0.003956073049,(((408380470_RI_Agrobacterium_albertimagni_AOL15_uid176603:0.3106229774,475900469_R_Agrobacterium_Cherry_2E_2_2_uid196406:0.3112022928):0.05148679277,(116254615_R_Rhizobium_leguminosarum_bv_viciae_3841_uid57955:-6.630903338e-15,424877157_RXXXI_Rhizobium_leguminosarum_bv_viciae_WSM1455_uid182037:6.630903338e-15):0.3714743048):0.03891471378,(399037506_RI_Rhizobium_CF122_uid171679:0.3317225468,405381602_RI_Rhizobium_CF142_uid175318:0.3278227511):0.06711566818):0.01593377746):0.001621010025,(((197103145_RI_Phenylobacterium_zucineum_HLK1_uid58959:0.4127122463,399076116_R_Caulobacter_AP07_uid171682:0.430815146):0.009978355175,(((((((170743557_RI_Methylobacterium_4_46_uid58843:0.1681897936,220921758_RI_Methylobacterium_nodulans_ORS_2060_uid59023:0.1705639494):0.2079740775,((((254563872_RI_Methylobacterium_extorquens_DM4_uid61617:-0.009479161986,163853910_RI_Methylobacterium_extorquens_PA1_uid58821:0.009479161986):0.0307978283,218532854_RI_Methylobacterium_chloromethanicum_CM4_uid58933:0.04020213386):0.01536963501,(240141366_RI_Methylobacterium_extorquens_AM1_uid57605:-0.008300297564,418059930_RI_Methylobacterium_extorquens_DSM_13060_uid179905:0.008300297564):0.04496619652):0.07557196838,188584215_RI_Methylobacterium_populi_BJ001_uid58937:0.137119223):0.2294808589):0.009944019484,(170752129_RI_Methylobacterium_radiotolerans_JCM_2831_uid58845:0.207698655,393766524_RI_Methylobacterium_GXF4_uid170037:0.2088991354):0.1694237571):0.01990176517,110634656_RI_Chelativorans_BNC1_uid58069:0.415857505):0.002434431497,((((91976651_RI_Rhodopseudomonas_palustris_BisB5_uid58441:0.03225710983,192290718_RI_Rhodopseudomonas_palustris_TIE_1_uid58995:0.0322926126):0.2760785126,86750432_RI_Rhodopseudomonas_palustris_HaA2_uid58439:0.307411733):0.01625948752,316933442_RI_Rhodopseudomonas_palustris_DX_1_uid43327:0.3161947197):0.01878795348,(75674825_RI_Nitrobacter_winogradskyi_Nb_255_uid58295:0.1528160409,85713529_RI_Nitrobacter_Nb_311A_uid54203:0.1455214116):0.1801383453):0.05716097516):0.003007697451,(((((((13474692_RI_Mesorhizobium_loti_MAFF303099_uid57601:0.1065211256,337271002_RI_Mesorhizobium_opportunistum_WSM2075_uid40861:0.1062404539):0.005618028637,433777164_RI_Mesorhizobium_australicum_WSM2073_uid75101:0.1147604038):0.006273642455,319785576_RI_Mesorhizobium_ciceri_biovar_biserrulae_WSM1271_uid62101:0.118029018):0.01939274221,472449039_RI_Mesorhizobium_metallidurans_STM_2683_uid195574:0.140307915):0.004251722217,357023541_RI_Mesorhizobium_amorphae_CCNWGS0123_uid76939:0.1418679111):0.208410354,407777323_R_Nitratireductor_pacificus_pht_3B_uid176350:0.3623329399):0.04807267583,222149185_R_Agrobacterium_vitis_S4_uid58249:0.4137866303):0.005697081761):0.002770848388,(((92109527_R_Nitrobacter_hamburgensis_X14_uid58293:0.1203067226,92109564_R_Nitrobacter_hamburgensis_X14_uid58293:0.1184767439):0.1929349177,414177264_R_Afipia_broomeae_ATCC_49717_uid179398:0.3103976131):0.04340004218,((386031819_R_Oligotropha_carboxidovorans_OM4_uid162135:0,337738970_R_Oligotropha_carboxidovorans_OM5_uid72795:0):0.006544458867,209886745_R_Oligotropha_carboxidovorans_OM5_uid59155:-0.006544458867):0.3463949545):0.05696719665):0.0133840005):0.0005333037954,(459292438_RI_Agromonas_oligotrophica_S58_uid192186:0.4323900337,291614729_R_Sideroxydans_lithotrophicus_ES_1_uid46801:0.4211360569):0.01309580756):0.003342971746):0.006376855684,90422223_RI_Rhodopseudomonas_palustris_BisB18_uid58443:0.4179317772):0.008022722382,(((((13488404_RI_Mesorhizobium_loti_MAFF303099_uid57601:0.1346487659,337267327_RI_Mesorhizobium_opportunistum_WSM2075_uid40861:0.130394502):0.2790015446,359794048_RI_Mesorhizobium_alhagi_CCNWXJ12_2_uid78825:0.3864782018):0.004105199532,(220920328_RI_Methylobacterium_nodulans_ORS_2060_uid59023:0.3814618319,153008009_R_Ochrobactrum_anthropi_ATCC_49188_uid58921:0.3154702205):0.01458864145):0.01518186222,404319383_R_Ochrobactrum_anthropi_CTS_325_uid174620:0.3216944292):0.003077317825,307946119_R_Roseibium_TrichSKD4_uid53349:0.426615671):0.0178813699):0.003908266541):0.002150726411):0.001053258135,((((((427427745_RR_Caenispirillum_salinarum_AK4_uid182892:0.385714762,427428654_R_Caenispirillum_salinarum_AK4_uid182892:0.3999218463):0.02902402627,((328542259_IXXR_Polymorphum_gilvum_SL003B_26A1_uid65447:0.3101058476,328542321_RI_Polymorphum_gilvum_SL003B_26A1_uid65447:0.2733541184):0.04919526495,328542134_R_Polymorphum_gilvum_SL003B_26A1_uid65447:0.316093482):0.08498957185):0.007500030459,(((83594724_RI_Rhodospirillum_rubrum_ATCC_11170_uid57655:0,386351489_RI_Rhodospirillum_rubrum_F11_uid162149:0):0.2959067901,384262657_RI_Rhodospirillum_photometricum_uid159003:0.3007505655):0.10075189,(222081960_RI_Agrobacterium_radiobacter_K84_uid58269:0.2025408121,398380494_RI_Rhizobium_AP16_uid171562:0.1986768468):0.2085995697):0.007601544544):0.008921915369,(222106725_R_Agrobacterium_vitis_S4_uid58249:0.3960938204,530319001_RXI_Paracoccus_aminophilus_JCM_7686_uid214795:0.3953979003):0.01336270843):0.006330858316,(374329878_R_Pseudovibrio_FO_BEG1_uid82373:2.048291665e-14,254471852_R_Pseudovibrio_JE062_uid54711:-2.048291665e-14):0.4345692208):0.004783579529,407782902_RI_Oceanibaculum_indicum_P24_uid176351:0.4327438856):0.00389285179):0.001583958019,(((((((((134291173_RXI_Burkholderia_vietnamiensis_G4_uid58075:0.3449040739,170700574_RI_Burkholderia_ambifaria_IOP40_10_uid54913:0.3270161544):0.01658221297,(((444362709_R_Burkholderia_cenocepacia_BC7_uid188101:7.231987132e-17,444368214_R_Burkholderia_cenocepacia_K56_2Valvano_uid188102:-7.231987132e-17):0.06518550327,206562110_RI_Burkholderia_cenocepacia_J2315_uid57953:0.08430151528):0.02111062464,170736657_RI_Burkholderia_cenocepacia_MC0_3_uid58769:0.1036315357):0.2514695816):0.01270311302,(((385207449_RI_Burkholderia_Ch1_1_uid48975:0.1865920283,170694163_RI_Burkholderia_graminis_C4D1M_uid54887:0.1840892096):0.05101933513,91780463_RI_Burkholderia_xenovorans_LB400_uid57823:0.2448368929):0.04070982772,187922148_RI_Burkholderia_phytofirmans_PsJN_uid58729:0.2781785356):0.08884346684):0.01169093056,((((((((((((((((((((((((226195987_RXI_Burkholderia_pseudomallei_Pakistan_9_uid55843:0,254186897_RXI_Burkholderia_pseudomallei_Pasteur_52237_uid54289:0):-2.913179698e-16,254194457_R_Burkholderia_pseudomallei_S13_uid54287:2.913179698e-16):0,(237510506_IXXR_Burkholderia_pseudomallei_MSHR346_uid55259:1.455657333e-16,167907182_RI_Burkholderia_pseudomallei_NCTC_13177_uid54767:-1.455657333e-16):0):0,(167724282_RXI_Burkholderia_pseudomallei_DM98_uid54783:-7.275957614e-17,471981476_RXI_Burkholderia_pseudomallei_MSHR1043_uid195201:7.275957614e-17):0):0,(167850259_RXI_Burkholderia_pseudomallei_B7210_uid54773:7.273630053e-17,167923392_RXI_Burkholderia_pseudomallei_BCC215_uid54765:-7.273630053e-17):0):0,(167820433_RI_Burkholderia_pseudomallei_91_uid54779:0,167828803_RI_Burkholderia_pseudomallei_9_uid54777:0):0):0,(217425142_RI_Burkholderia_pseudomallei_576_uid55425:7.268979394e-17,167898862_RXI_Burkholderia_pseudomallei_7894_uid54771:-7.268979394e-17):0):0,(418556375_RXI_Burkholderia_pseudomallei_354e_uid180046:0,254301416_R_Burkholderia_pseudomallei_406e_uid54371:0):0):0,(134281979_R_Burkholderia_pseudomallei_305_uid54601:7.264334679e-17,418396734_RXI_Burkholderia_pseudomallei_354a_uid180009:-7.264334679e-17):0):0,(254185131_R_Burkholderia_pseudomallei_1655_uid54283:7.262014546e-17,254264301_RXI_Burkholderia_pseudomallei_1710a_uid54285:-7.262014546e-17):0):0,(418550699_RI_Burkholderia_pseudomallei_1258b_uid180045:1.451939179e-16,167743255_RXI_Burkholderia_pseudomallei_14_uid54781:-1.451939179e-16):0):0,(167915548_RXI_Burkholderia_pseudomallei_112_uid54769:1.451475745e-16,418543859_RI_Burkholderia_pseudomallei_1258a_uid180044:-1.451475745e-16):0):0,(418536566_RXI_Burkholderia_pseudomallei_1026a_uid180043:7.255063033e-17,242313819_RI_Burkholderia_pseudomallei_1106b_uid54361:-7.255063033e-17):0):0,(254204993_RXI_Burkholderia_mallei_JHU_uid54293:0,167002385_RXI_Burkholderia_mallei_PRL_20_uid54653:0):0):0,(254201028_RXI_Burkholderia_mallei_FMH_uid54291:1.450087216e-16,67640560_RXI_Burkholderia_mallei_GB8_horse_4_uid54281:-1.450087216e-16):0):0,(254359112_R_Burkholderia_mallei_2002721280_uid54379:7.248124815e-17,254176584_R_Burkholderia_mallei_ATCC_10399_uid54279:-7.248124815e-17):0):0,(124383134_RXI_Burkholderia_mallei_NCTC_10229_uid58383:0,126446904_RXI_Burkholderia_mallei_NCTC_10247_uid58385:0):0):0,(53716260_RI_Burkholderia_mallei_ATCC_23344_uid57725:-2.173052011e-16,386865356_RXI_Burkholderia_pseudomallei_1026b_uid162511:2.173052011e-16):0):0,(76818021_RI_Burkholderia_pseudomallei_1710b_uid58391:-7.241199855e-17,126442943_RI_Burkholderia_pseudomallei_668_uid58389:7.241199855e-17):0):0,(126457976_RI_Burkholderia_pseudomallei_1106a_uid58515:-2.171668342e-16,403523387_RXI_Burkholderia_pseudomallei_BPC006_uid174460:2.171668342e-16):0):0,(53722590_RI_Burkholderia_pseudomallei_K96243_uid57733:-1.447318112e-16,526459183_RI_Burkholderia_pseudomallei_MSHR305_uid213227:1.447318112e-16):0):0.08725555719,((424906664_RI_Burkholderia_thailandensis_MSMB43_uid182042:7.202207014e-17,167840217_RI_Burkholderia_thailandensis_MSMB43_uid54775:-7.202207014e-17):-3.962468995e-15,488606674_RI_Burkholderia_thailandensis_MSMB121_uid201037:3.962468995e-15):0.08720011801):0.009011477203,((83716740_RI_Burkholderia_thailandensis_E264_uid58081:-4.613796838e-15,167577397_RXI_Burkholderia_thailandensis_TXDOH_uid54795:4.613796838e-15):0,(167615548_RXI_Burkholderia_thailandensis_Bt4_uid54787:1.441354519e-16,257142109_RXI_Burkholderia_thailandensis_E264_uid54655:-1.441354519e-16):0):0.09591823703):0.04634403767,(167573334_RXI_Burkholderia_oklahomensis_C6786_uid54789:-1.425987303e-16,167566223_RXI_Burkholderia_oklahomensis_EO147_uid54791:1.425987303e-16):0.1503485945):0.230415514):0.02677015677,120612451_RI_Acidovorax_citrulli_AAC00_1_uid58429:0.3866528127):0.009807157025,(367473134_R_Bradyrhizobium_ORS_285_uid80837:0.415364652,349688527_R_Gluconacetobacter_oboediens_174Bp2_uid73765:0.4169110997):0.01185076469):0.006394263626,(((347759396_R_Gluconacetobacter_xylinus_NBRC_3288_uid46523:0.3359044386,296114148_R_Gluconacetobacter_hansenii_ATCC_23769_uid48811:0.3558100253):0.01536214748,330992245_R_Gluconacetobacter_SXCC_1_uid66379:0.3617689128):0.04648918836,162148611_RXI_Gluconacetobacter_diazotrophicus_PAl_5_uid61587:0.4154084829):0.008335486276):0.002847362878,((((((386400348_RXXXXRI_Bradyrhizobium_WSM1253_uid162939:0.1065835405,374573003_R_Bradyrhizobium_WSM471_uid82711:0.1070590431):0.1901806116,421602279_R_Bradyrhizobium_CCGE_LA001_uid180899:0.3013836651):0.02280423022,(27376991_R_Bradyrhizobium_japonicum_USDA_110_uid57599:0.1146494326,384221617_R_Bradyrhizobium_japonicum_USDA_6_uid158851:0.1028299855):0.223807762):0.01910626947,(((459287360_RI_Agromonas_oligotrophica_S58_uid192186:0.06229757665,459290790_RI_Agromonas_oligotrophica_S58_uid192186:0.06221698462):0.1190013227,367472643_RI_Bradyrhizobium_ORS_285_uid80837:0.1799623747):0.04152839676,365881682_RI_Bradyrhizobium_ORS_375_uid80707:0.2178005089):0.1092304175):0.05789413435,427427281_R_Caenispirillum_salinarum_AK4_uid182892:0.4051733931):0.005916337119,(((((((13474964_R_Mesorhizobium_loti_MAFF303099_uid57601:0.2652707058,357029470_R_Mesorhizobium_amorphae_CCNWGS0123_uid76939:0.2637239926):0.03289471196,218663810_R_Rhizobium_etli_IE4771_uid55143:0.3038048727):0.007445758733,16519915_R_Rhizobium_NGR234_uid59081:0.3138216439):0.00684182853,528834394_R_Rhizobium_etli_bv_mimosae_Mim1_uid213896:0.3124608173):0.02424475239,((319785401_R_Mesorhizobium_ciceri_biovar_biserrulae_WSM1271_uid62101:-2.135632518e-16,337270756_R_Mesorhizobium_opportunistum_WSM2075_uid40861:2.135632518e-16):-6.907374418e-15,433776994_R_Mesorhizobium_australicum_WSM2073_uid75101:6.907374418e-15):0.3413081432):0.009266953603,402492236_R_Rhizobium_CCGE_510_uid173872:0.3444120804):0.01031807491,440222738_R_Rhizobium_tropici_CIAT_899_uid185179:0.3702933688):0.05142314842):0.007292382842):0.003426297397,(((((347757075_RR_Micavibrio_aeruginosavorus_ARL_13_uid73585:0.3141941334,471258874_R_Micavibrio_EPB_uid194120:0.3163535344):0.03056560076,347757074_RR_Micavibrio_aeruginosavorus_ARL_13_uid73585:0.3560416687):0.05369761231,315499426_RI_Asticcacaulis_excentricus_CB_48_uid55641:0.4145135464):0.006729731999,(192360157_R_Cellvibrio_japonicus_Ueda107_uid59139:0.4010903603,331005380_R_gamma_proteobacterium_IMCC1989_uid66387:0.4307408293):0.01227262829):0.006691999766,312115398_RI_Rhodomicrobium_vannielii_ATCC_17100_uid43247:0.3944855307):0.01760784234):0.002995412558):0.0009191962617,((((357385887_R_Pelagibacterium_halotolerans_B2_uid74393:0.4099973594,387895694_R_Pseudomonas_fluorescens_A506_uid165185:0.4296668421):0.009649822929,((289165996_R_Legionella_longbeachae_NSW150_uid46099:0.0001004959355,270159175_R_Legionella_longbeachae_D_4968_uid42207:-0.0001004959355):0.4055232112,388457084_R_Fluoribacter_dumoffii_Tex_KL_uid167163:0.4062908037):0.04223878132):0.004919973139,(((((((222055510_RI_Geobacter_FRC_32_uid58543:0.3535296503,148265144_RI_Geobacter_uraniireducens_Rf4_uid58475:0.3637032804):0.03411284961,(239908483_RI_Desulfovibrio_magneticus_RS_1_uid59309:0.1623256318,410462537_RI_Desulfovibrio_magneticus_Maddingley_MBC34_uid178559:0.161801451):0.2274659786):0.01219025198,303248220_R_Desulfovibrio_fructosovorans_JJ_uid51537:0.4064775219):0.009479663967,383784848_R_Leptospirillum_ferrooxidans_C2_3_uid158171:0.4084036628):0.0008390385282,(((404496374_R_Geobacter_metallireducens_GS_15_uid57731:-3.012521883e-15,418064901_R_Geobacter_metallireducens_RCH3_uid179906:3.012521883e-15):0.3889827833,451946693_RXI_Desulfocapsa_sulfexigens_DSM_10523_uid189952:0.4213976322):0.005967889694,((189218591_R_Methylacidiphilum_infernorum_V4_uid59161:0.3396720715,384916604_R_Methylacidiphilum_fumariolicum_uid159999:0.3312967827):0.08223820577,((((((((((66045102_R_Pseudomonas_syringae_B728a_uid57931:0.03227668774,422675548_R_Pseudomonas_syringae_aceris_M302273_uid181497:0.0322730347):0.03853869779,((424066889_R_Pseudomonas_syringae_avellanae_ISPaVe013_uid181749:6.619320974e-17,424071584_R_Pseudomonas_syringae_avellanae_ISPaVe037_uid181750:-6.619320974e-17):0.03264540517,422630574_R_Pseudomonas_syringae_pisi_1704B_uid181491:0.03190431726):0.0408836954):0.0123478812,(440746624_R_Pseudomonas_syringae_BRIP39023_uid185794:0.03222567355,422642071_R_Pseudomonas_syringae_Cit_7_uid181492:0.03232404888):0.053507187):0.009146951616,((((440721526_R_Pseudomonas_syringae_BRIP34876_uid185789:0,440724572_R_Pseudomonas_syringae_BRIP34881_uid185790:0):0.03226520104,422617276_R_Pseudomonas_syringae_japonica_M301072_uid181490:0.0322845214):0.01856976423,443644617_R_Pseudomonas_syringae_B64_uid187350:0.05070062045):0.006415406328,422669625_R_Pseudomonas_syringae_aptata_DSM_50252_uid181496:0.06169575504):0.03613213348):0.007172212649,302185070_R_Pseudomonas_syringae_642_uid51197:0.1009448782):0.05138738591,(((((((416026065_R_Pseudomonas_syringae_glycinea_race_4_uid179601:6.613544952e-17,422606211_R_Pseudomonas_syringae_mori_301020_uid181489:-6.613544952e-17):8.798573999e-15,422595909_R_Pseudomonas_syringae_lachrymans_M301315_uid181488:-8.798573999e-15):0.03146449202,416017582_R_Pseudomonas_syringae_glycinea_B076_uid179600:0.03308523042):0.007040471654,71736138_R_Pseudomonas_syringae_phaseolicola_1448A_uid58099:0.0386030748):0.003523233051,((422581505_R_Pseudomonas_syringae_aesculi_0893_23_uid181486:6.609699868e-17,289626430_R_Pseudomonas_syringae_aesculi_NCPPB3681_uid56007:-6.609699868e-17):8.595108406e-15,289649584_R_Pseudomonas_syringae_aesculi_2250_uid56009:-8.595108406e-15):0.04212031341):0.01236083448,422405255_R_Pseudomonas_syringae_glycinea_race_4_uid181420:0.05457665101):0.005154719359,(422683939_R_Pseudomonas_syringae_tabaci_ATCC_11528_uid181498:0,257484466_R_Pseudomonas_syringae_tabaci_ATCC_11528_uid55559:0):0.05939500308):0.09447076485):0.01984043169,(((((422651527_R_Pseudomonas_syringae_actinidiae_M302091_uid181494:0,422658289_R_Pseudomonas_syringae_lachrymans_M302278_uid181495:0):-3.197754592e-15,28869252_R_Pseudomonas_syringae_tomato_DC3000_uid57967:3.197754592e-15):0.03225065888,422298024_R_Pseudomonas_avellanae_BPIC_631_uid177065:0.03229906356):0.006691660314,422589345_R_Pseudomonas_syringae_morsprunorum_M302280_uid181487:0.03895188614):0.01431263384,((301386436_R_Pseudomonas_syringae_tomato_Max13_uid50767:0,302131192_R_Pseudomonas_syringae_tomato_NCPPB_1108_uid51195:0):0,(302058672_R_Pseudomonas_syringae_tomato_K40_uid51153:0,213967475_R_Pseudomonas_syringae_tomato_T1_uid54815:0):0):0.05340248471):0.1149653):0.008829732647,237797654_R_Pseudomonas_syringae_oryzae_1_6_uid55447:0.1757176544):0.02638186444,422647771_R_Pseudomonas_syringae_maculicola_ES4326_uid181493:0.2113983114):0.0765945611,410090140_R_Pseudomonas_viridiflava_UASWS0038_uid178273:0.2797883453):0.1384322238):0.01071463702):0.004203954139):0.003640985282,(317050861_R_Desulfurispirillum_indicum_S5_uid45897:0.4018452912,149907939_RXI_Moritella_PE36_uid54201:0.4240186698):0.01146498929):0.005215609025,(34499545_RI_Chromobacterium_violaceum_ATCC_12472_uid58001:0.4255258342,350545365_RI_Candidatus_Burkholderia_kirkii_UZHbot1_uid74017:0.4099499596):0.005332477703):0.007349527353):0.002005143136,(((((227822236_RI_Rhizobium_NGR234_uid59081:0.07852178574,378826161_RI_Sinorhizobium_fredii_HH103_uid86865:0.0782907263):0.04720040242,398353949_RI_Sinorhizobium_fredii_USDA_257_uid168059:0.1261382709):0.05849439627,(((((384536012_RI_Sinorhizobium_meliloti_SM11_uid159685:7.15011558e-16,418403772_RI_Sinorhizobium_meliloti_CCNWSX0020_uid180010:-7.15011558e-16):0,(433613623_RI_Sinorhizobium_meliloti_GR4_uid184823:0,407720780_RI_Sinorhizobium_meliloti_Rm41_uid176372:0):0):0,(334316473_RI_Sinorhizobium_meliloti_AK83_uid52607:0,384529658_RI_Sinorhizobium_meliloti_BL225C_uid52605:0):0):0,(15965591_RI_Sinorhizobium_meliloti_1021_uid57603:0,470188797_RI_Sinorhizobium_meliloti_2011_uid193772:0):0):0.09527817531,150396769_RI_Sinorhizobium_medicae_WSM419_uid58549:0.09638479419):0.09101360185):0.2297516907,340785348_R_Collimonas_fungivorans_Ter331_uid70793:0.438049051):0.00482941409,302035966_R_Candidatus_Nitrospira_defluvii_uid51175:0.4478593131):0.003371410332):0.002377250447):0.002253140924,(((((85058263_RI_Sodalis_glossinidius_morsitans_uid58553:0.4013564372,227112193_R_Pectobacterium_carotovorum_brasiliensis_PBR1692_uid55427:0.4059485198):0.006746402294,(383190520_RI_Rahnella_aquatilis_CIP_78_65_ATCC_33071_uid86855:0.3859013969,432607817_R_Escherichia_coli_KTE67_uid184463:0.4093048287):0.01331056018):0.009742964127,387895539_R_Pseudomonas_fluorescens_A506_uid165185:0.4312779673):0.002421792072,((((((((((422595261_RI_Pseudomonas_syringae_lachrymans_M301315_uid181488:0.04497420211,422607864_RI_Pseudomonas_syringae_mori_301020_uid181489:0.04501005202):2.193037612e-05,(422683270_RI_Pseudomonas_syringae_tabaci_ATCC_11528_uid181498:0,257487581_RI_Pseudomonas_syringae_tabaci_ATCC_11528_uid55559:0):0.04497019669):0.01006135519,289649319_RI_Pseudomonas_syringae_aesculi_2250_uid56009:0.0551542715):0.007580308482,(71733308_RI_Pseudomonas_syringae_phaseolicola_1448A_uid58099:-1.840509203e-15,416028287_RI_Pseudomonas_syringae_glycinea_race_4_uid179601:1.840509203e-15):0.05956320343):0.02864481235,416015309_RI_Pseudomonas_syringae_glycinea_B076_uid179600:0.07559547723):0.03310311338,(422584481_RI_Pseudomonas_syringae_aesculi_0893_23_uid181486:0,289624509_RI_Pseudomonas_syringae_aesculi_NCPPB3681_uid56007:0):0.1311270825):0.02673415355,((66044867_RI_Pseudomonas_syringae_B728a_uid57931:0.03250105555,422676176_RI_Pseudomonas_syringae_aceris_M302273_uid181497:0.03112742075):0.03515070859,(424066698_RI_Pseudomonas_syringae_avellanae_ISPaVe013_uid181749:0,424071345_RI_Pseudomonas_syringae_avellanae_ISPaVe037_uid181750:0):0.06780232872):0.08272342065):0.0108227721,(((28871016_RI_Pseudomonas_syringae_tomato_DC3000_uid57967:0.04488863178,422590978_RI_Pseudomonas_syringae_morsprunorum_M302280_uid181487:0.04509562235):9.213014826e-05,422660582_R_Pseudomonas_syringae_lachrymans_M302278_uid181495:0.04489999692):0.0100820639,((302062866_RI_Pseudomonas_syringae_tomato_K40_uid51153:-2.044727297e-16,302131657_RI_Pseudomonas_syringae_tomato_NCPPB_1108_uid51195:2.044727297e-16):9.749455949e-15,301382983_RI_Pseudomonas_syringae_tomato_Max13_uid50767:-9.749455949e-15):0.05513356279):0.1054128455):0.2012764064,389685848_RI_Pseudomonas_chlororaphis_O6_uid167864:0.3574142986):0.04281557094,(238026711_R_Burkholderia_glumae_BGR1_uid59397:0.3262876077,404400100_R_Pseudomonas_fuscovaginae_UPB0736_uid174621:0.3197706748):0.08756663779):0.01536084188):0.006844707089,((((448244437_R_Serratia_marcescens_WW4_uid188478:3.946213995e-15,458960037_R_Serratia_marcescens_VGH107_uid191940:-3.946213995e-15):0.3825985722,85059718_R_Sodalis_glossinidius_morsitans_uid58553:0.3883356809):0.007426915191,(((((298717240_RI_Pantoea_vagans_C9_1_uid49871:0.2255020459,401678722_RI_Enterobacter_SST3_uid172975:0.2313301467):0.005412355065,(283786604_RI_Citrobacter_rodentium_ICC168_uid43089:0.2202018542,372275379_RI_Pantoea_SL1_M5_uid81121:0.2171816706):0.01980554355):0.05301598873,395234303_RI_Enterobacter_Ag1_uid170516:0.2882516588):0.09641263291,238898715_R_Candidatus_Hamiltonella_defensa_5AT_Acyrthosiphon_pisum_uid59289:0.3760767771):0.001689788568,(((((((((((470157022_RI_Pectobacterium_SCC3193_uid193707:0,261823621_RI_Pectobacterium_wasabiae_WPP163_uid41297:0):0.07122253887,421079255_RI_Pectobacterium_wasabiae_CFBP_3304_uid180748:0.07163460399):0.2084133625,293393478_RI_Serratia_odorifera_DSM_4582_uid46991:0.2660016378):0.01969113666,(((403056534_RI_Pectobacterium_carotovorum_PCC21_uid174335:0.05572250809,227114479_RI_Pectobacterium_carotovorum_brasiliensis_PBR1692_uid55427:0.05561793476):0.05807956071,253690507_RI_Pectobacterium_carotovorum_PC1_uid59295:0.1134774678):0.01038972482,50119067_RI_Pectobacterium_atrosepticum_SCRI1043_uid57957:0.1227048878):0.1865975215):0.012417114,(((307133126_RI_Dickeya_dadantii_3937_uid52537:0.1376794801,271498689_RI_Dickeya_dadantii_Ech586_uid42519:0.1380014949):0.004606928459,251787751_RI_Dickeya_zeae_Ech1591_uid59297:0.140306839):0.1211370493,(((((403057898_R_Pectobacterium_carotovorum_PCC21_uid174335:0.05525400327,227115411_R_Pectobacterium_carotovorum_brasiliensis_PBR1692_uid55427:0.05540266377):0.01952522814,50120496_R_Pectobacterium_atrosepticum_SCRI1043_uid57957:0.07482108942):0.01910103594,227327331_R_Pectobacterium_carotovorum_WPP14_uid55429:0.09630237354):0.002652013311,253687834_R_Pectobacterium_carotovorum_PC1_uid59295:0.09667476607):0.03204496488,((470154210_R_Pectobacterium_SCC3193_uid193707:0,261821119_R_Pectobacterium_wasabiae_WPP163_uid41297:0):0.0454135952,421080701_R_Pectobacterium_wasabiae_CFBP_3304_uid180748:0.04493719509):0.08306204259):0.1484030722):0.02815076426):0.01697871936,(((((238786137_R_Yersinia_bercovieri_ATCC_43970_uid54343:0.1009390611,238795934_R_Yersinia_mollaretii_ATCC_43969_uid54345:0.1010914478):0.05007272911,238791898_R_Yersinia_intermedia_ATCC_29909_uid54349:0.1519390704):0.01631177858,(((123441908_RI_Yersinia_enterocolitica_8081_uid57741:1.398090561e-15,420258955_RI_Yersinia_enterocolitica_WA_314_uid180533:-1.398090561e-15):0.0781414141,(((332162143_RI_Yersinia_enterocolitica_palearctica_105_5R_r_uid63663:0,386307931_RI_Yersinia_enterocolitica_palearctica_Y11_uid162069:0):9.556604529e-16,433548117_RI_Yersinia_enterocolitica_IP_10393_uid184805:-9.556604529e-16):9.559695281e-16,418241284_RI_Yersinia_enterocolitica_palearctica_PhRBD_Ye1_uid179979:-9.559695281e-16):0.07867109795):0.05272455384,238789261_R_Yersinia_frederiksenii_ATCC_33641_uid54347:0.1323653212):0.03586005726):0.02371525484,238749708_R_Yersinia_rohdei_ATCC_43380_uid55247:0.1903673648):0.0213479023,((((((((((((((((((((((((((((((((((((((((((((((((((((((((((((((((((((((((((((((((((166214550_RI_Yersinia_pestis_biovar_Antiqua_B42003004_uid54473:0,166008189_RI_Yersinia_pestis_biovar_Antiqua_E1979001_uid54471:0):0,167402379_R_Yersinia_pestis_biovar_Antiqua_UG05_0454_uid54479:0):0,167427015_RI_Yersinia_pestis_biovar_Mediaevalis_K1973002_uid54475:0):0,165927469_RI_Yersinia_pestis_biovar_Orientalis_F1991016_uid54469:0):0,229898551_RI_Yersinia_pestis_biovar_Orientalis_India_195_uid55339:0):0,165939475_RI_Yersinia_pestis_biovar_Orientalis_IP275_uid54383:0):0,167422303_RI_Yersinia_pestis_biovar_Orientalis_MG05_1020_uid54477:0):0,229837989_RI_Yersinia_pestis_biovar_Orientalis_PEXU2_uid55341:0):0,149365634_RI_Yersinia_pestis_CA88_4125_uid54563:0):0,167469621_RI_Yersinia_pestis_FV_1_uid54399:0):0,421763950_RI_Yersinia_pestis_INS_uid180946:0):0,229902547_RI_Yersinia_pestis_Nepal516_uid55337:0):0,229895186_RI_Yersinia_pestis_Pestoides_A_uid55343:0):0,420547404_RI_Yersinia_pestis_PY_01_uid180647:0):0,420552732_RI_Yersinia_pestis_PY_02_uid180648:0):0,420563750_RI_Yersinia_pestis_PY_04_uid180650:0):0,420568789_RI_Yersinia_pestis_PY_05_uid180651:0):0,420574446_RI_Yersinia_pestis_PY_06_uid180652:0):0,420579756_RI_Yersinia_pestis_PY_07_uid180653:0):0,420585098_RI_Yersinia_pestis_PY_08_uid180654:0):0,420590220_RI_Yersinia_pestis_PY_09_uid180655:0):0,420837784_RI_Yersinia_pestis_PY_100_uid180701:0):0,420842966_RI_Yersinia_pestis_PY_101_uid180702:0):0,420848625_RI_Yersinia_pestis_PY_102_uid180703:0):0,420595619_RI_Yersinia_pestis_PY_10_uid180656:0):0,420859477_RI_Yersinia_pestis_PY_113_uid180705:0):0,420601258_RI_Yersinia_pestis_PY_11_uid180657:0):0,420606695_RI_Yersinia_pestis_PY_12_uid180658:0):0,420612106_RI_Yersinia_pestis_PY_13_uid180659:0):0,420622781_RI_Yersinia_pestis_PY_15_uid180661:0):0,420627868_RI_Yersinia_pestis_PY_16_uid180662:0):0,420632964_RI_Yersinia_pestis_PY_19_uid180663:0):0,420638179_RI_Yersinia_pestis_PY_25_uid180664:0):0,420643700_RI_Yersinia_pestis_PY_29_uid180665:0):0,420648930_RI_Yersinia_pestis_PY_32_uid180666:0):0,420654571_RI_Yersinia_pestis_PY_34_uid180667:0):0,420660054_RI_Yersinia_pestis_PY_36_uid180668:0):0,420665382_RI_Yersinia_pestis_PY_42_uid180669:0):0,420670272_RI_Yersinia_pestis_PY_45_uid180670:0):0,420675605_RI_Yersinia_pestis_PY_46_uid180671:0):0,420681202_RI_Yersinia_pestis_PY_47_uid180672:0):0,420686498_RI_Yersinia_pestis_PY_48_uid180673:0):0,420691701_RI_Yersinia_pestis_PY_52_uid180674:0):0,420708749_RI_Yersinia_pestis_PY_55_uid180677:0):0,420714150_RI_Yersinia_pestis_PY_56_uid180678:0):0,420725144_RI_Yersinia_pestis_PY_59_uid180680:0):0,420730760_RI_Yersinia_pestis_PY_60_uid180681:0):0,420735772_RI_Yersinia_pestis_PY_61_uid180682:0):0,420741250_RI_Yersinia_pestis_PY_63_uid180683:0):0,420746841_RI_Yersinia_pestis_PY_64_uid180684:0):0,420752401_RI_Yersinia_pestis_PY_65_uid180685:0):0,420763440_RI_Yersinia_pestis_PY_71_uid180687:0):0,420768645_RI_Yersinia_pestis_PY_72_uid180688:0):0,420773656_RI_Yersinia_pestis_PY_76_uid180689:0):0,420779210_RI_Yersinia_pestis_PY_88_uid180690:0):0,420784814_RI_Yersinia_pestis_PY_89_uid180691:0):0,420790020_RI_Yersinia_pestis_PY_90_uid180692:0):0,420795526_RI_Yersinia_pestis_PY_91_uid180693:0):0,420800586_RI_Yersinia_pestis_PY_92_uid180694:0):0,420805972_RI_Yersinia_pestis_PY_93_uid180695:0):0,420811274_RI_Yersinia_pestis_PY_94_uid180696:0):0,420816838_RI_Yersinia_pestis_PY_95_uid180697:0):0,420822142_RI_Yersinia_pestis_PY_96_uid180698:0):0,420827227_RI_Yersinia_pestis_PY_98_uid180699:0):0,420832918_RI_Yersinia_pestis_PY_99_uid180700:0):3.575568878e-15,384139719_RI_Yersinia_pestis_A1122_uid158119:-3.575568878e-15):3.576847236e-15,162419359_RI_Yersinia_pestis_Angola_uid58485:-3.576847236e-15):3.578126509e-15,108807950_RI_Yersinia_pestis_Antiqua_uid58607:-3.578126509e-15):3.579406697e-15,384414209_RI_Yersinia_pestis_biovar_Medievalis_Harbin_35_uid158537:-3.579406697e-15):3.580687802e-15,45442066_RI_Yersinia_pestis_biovar_Microtus_91001_uid58037:-3.580687802e-15):3.581969824e-15,218929546_RI_Yersinia_pestis_CO92_uid57621:-3.581969824e-15):3.583252765e-15,384122738_RI_Yersinia_pestis_D106004_uid158071:-3.583252765e-15):3.584536625e-15,384126693_RI_Yersinia_pestis_D182038_uid158073:-3.584536625e-15):3.585821405e-15,22125626_RI_Yersinia_pestis_KIM_10_uid57875:-3.585821405e-15):3.587107106e-15,108812215_RI_Yersinia_pestis_Nepal516_uid58609:-3.587107106e-15):3.58839373e-15,145599154_RI_Yersinia_pestis_Pestoides_F_uid58619:-3.58839373e-15):3.589681277e-15,294504217_RI_Yersinia_pestis_Z176003_uid47317:-3.589681277e-15):3.590969749e-15,153948985_RI_Yersinia_pseudotuberculosis_IP_31758_uid58487:-3.590969749e-15):3.592259145e-15,51596821_RI_Yersinia_pseudotuberculosis_IP_32953_uid58157:-3.592259145e-15):3.593549468e-15,186895898_RI_Yersinia_pseudotuberculosis_PB1_uid59153:-3.593549468e-15):3.594840718e-15,170023896_RI_Yersinia_pseudotuberculosis_YPIII_uid59151:-3.594840718e-15):0.004630850053,420697488_RI_Yersinia_pestis_PY_53_uid180675:-0.004630850053):0.2042161797):0.1128941955):0.006743968397,((((470463663_RI_Edwardsiella_tarda_C07_087_uid193773:0,269139938_RI_Edwardsiella_tarda_EIB202_uid41819:0):-1.371134386e-14,387868460_RI_Edwardsiella_tarda_FL6_60_uid159657:1.371134386e-14):0.09099877741,238920760_RI_Edwardsiella_ictaluri_93_146_uid59403:0.09195696409):0.1278638597,(294637446_RI_Edwardsiella_tarda_ATCC_23685_uid47355:0,451966079_RI_Edwardsiella_tarda_NBRC_105688_uid189978:0):0.2193707257):0.1143545292):0.01441681377,242237587_R_Dickeya_dadantii_Ech703_uid59363:0.3352572962):0.01097916764,((((((((386015880_RI_Pantoea_ananatis_AJ13355_uid162073:7.165889551e-17,291617509_RI_Pantoea_ananatis_LMG_20103_uid46807:-7.165889551e-17):8.171689471e-15,386079356_RI_Pantoea_ananatis_PA13_uid162181:-8.171689471e-15):8.174266478e-15,378767190_RI_Pantoea_ananatis_uid86861:-8.174266478e-15):0.1103505146,378579686_RI_Pantoea_stewartii_DC283_uid86627:0.1091780054):0.1487111034,354597036_RI_Brenneria_EniD312_uid75111:0.2563646515):0.002296688384,(((((521166277_RI_Serratia_plymuthica_S13_uid210642:0.004129387339,421781057_RI_Serratia_plymuthica_A30_uid180952:-0.004129387339):0.03361987195,(518646774_RI_Serratia_odorifera_4Rx13_uid42253:-5.245979237e-15,270264188_RI_Serratia_odorifera_4Rx13_uid42253:5.245979237e-15):0.03747186089):0.1343989751,383816811_RI_Serratia_M24T3_uid158323:0.1799332014):0.05365525052,(((333924970_R_Serratia_AS12_uid67315:-2.20110044e-16,333929923_R_Serratia_plymuthica_AS9_uid67313:2.20110044e-16):-4.623802954e-15,386326794_R_Serratia_AS13_uid162065:4.623802954e-15):0.1173212358,386822476_R_Serratia_plymuthica_PRI_2C_uid163689:0.1139749864):0.1036694079):0.01644315472,525690213_R_Serratia_liquefaciens_ATCC_27592_uid212306:0.2427966245):0.01825661313):0.01289900662,(317491518_RI_Enterobacteriaceae_bacterium_9_2_54FAA_uid61879:0.04498062859,365837755_RI_Hafnia_alvei_ATCC_51873_uid80687:0.04518633487):0.2227805392):0.03476364425,(((((((((((((((((((((((((((((((((((((((((((((((((((((((((((420793740_RI_Yersinia_pestis_PY_91_uid180693:0,420798854_RI_Yersinia_pestis_PY_92_uid180694:0):0,(420777384_RI_Yersinia_pestis_PY_88_uid180690:7.514001171e-17,420782902_R_Yersinia_pestis_PY_89_uid180691:-7.514001171e-17):0):0,((420761744_RI_Yersinia_pestis_PY_71_uid180687:0,420766986_RI_Yersinia_pestis_PY_72_uid180688:0):-2.253455654e-16,420771979_RI_Yersinia_pestis_PY_76_uid180689:2.253455654e-16):0):0,(420734023_RI_Yersinia_pestis_PY_61_uid180682:0,420750622_RI_Yersinia_pestis_PY_65_uid180685:0):0):0,(420723341_RI_Yersinia_pestis_PY_59_uid180680:0,420728959_RI_Yersinia_pestis_PY_60_uid180681:0):0):0,(420717732_RI_Yersinia_pestis_PY_58_uid180679:-7.50160592e-17,420739494_RI_Yersinia_pestis_PY_63_uid180683:7.50160592e-17):0):0,(420707044_RI_Yersinia_pestis_PY_55_uid180677:7.499131776e-17,420712341_RI_Yersinia_pestis_PY_56_uid180678:-7.499131776e-17):0):0,(420695643_R_Yersinia_pestis_PY_53_uid180675:0,420701000_RI_Yersinia_pestis_PY_54_uid180676:0):0):0,(420684654_R_Yersinia_pestis_PY_48_uid180673:0,420689848_RI_Yersinia_pestis_PY_52_uid180674:0):0):0,(420663597_RI_Yersinia_pestis_PY_42_uid180669:0,420668561_RI_Yersinia_pestis_PY_45_uid180670:0):0):0,(420652755_RI_Yersinia_pestis_PY_34_uid180667:0,420658264_RI_Yersinia_pestis_PY_36_uid180668:0):0):0,(420641984_RI_Yersinia_pestis_PY_29_uid180665:7.486785494e-17,420647108_RI_Yersinia_pestis_PY_32_uid180666:-7.486785494e-17):0):0,(420631274_R_Yersinia_pestis_PY_19_uid180663:0,420636383_RI_Yersinia_pestis_PY_25_uid180664:0):0):0,(420621046_RI_Yersinia_pestis_PY_15_uid180661:0,420626106_RI_Yersinia_pestis_PY_16_uid180662:0):0):0,(420610314_RI_Yersinia_pestis_PY_13_uid180659:0,420615625_R_Yersinia_pestis_PY_14_uid180660:0):0):0,(420857747_R_Yersinia_pestis_PY_113_uid180705:0,420599503_R_Yersinia_pestis_PY_11_uid180657:0):0):0,(420673867_RI_Yersinia_pestis_PY_46_uid180671:0,420679412_RI_Yersinia_pestis_PY_47_uid180672:0):0):0,(420593811_R_Yersinia_pestis_PY_10_uid180656:0,420604978_RI_Yersinia_pestis_PY_12_uid180658:0):0):0,(420841196_RI_Yersinia_pestis_PY_101_uid180702:0,420846813_RI_Yersinia_pestis_PY_102_uid180703:0):0):0,(420588497_RI_Yersinia_pestis_PY_09_uid180655:7.467115778e-17,420836057_RI_Yersinia_pestis_PY_100_uid180701:-7.467115778e-17):0):0,(420578011_RI_Yersinia_pestis_PY_07_uid180653:7.464664328e-17,420583346_RI_Yersinia_pestis_PY_08_uid180654:-7.464664328e-17):0):0,(420561992_RI_Yersinia_pestis_PY_04_uid180650:7.462214488e-17,420572672_RI_Yersinia_pestis_PY_06_uid180652:-7.462214488e-17):0):0,(420550896_RI_Yersinia_pestis_PY_02_uid180648:0,420556394_R_Yersinia_pestis_PY_03_uid180649:0):0):0,(229836665_RI_Yersinia_pestis_Pestoides_A_uid55343:0,420545578_RI_Yersinia_pestis_PY_01_uid180647:0):0):0,(270487592_RI_Yersinia_pestis_KIM_D27_uid42495:0,229903808_RI_Yersinia_pestis_Nepal516_uid55337:0):0):0,(167468622_RI_Yersinia_pestis_FV_1_uid54399:0,421762432_RI_Yersinia_pestis_INS_uid180946:0):0):0,(229840908_RI_Yersinia_pestis_biovar_Orientalis_PEXU2_uid55341:0,149367009_RI_Yersinia_pestis_CA88_4125_uid54563:0):0):0,(165939283_RI_Yersinia_pestis_biovar_Orientalis_IP275_uid54383:0,167419559_RI_Yersinia_pestis_biovar_Orientalis_MG05_1020_uid54477:0):0):0,(167425196_RI_Yersinia_pestis_biovar_Mediaevalis_K1973002_uid54475:0,165927117_R_Yersinia_pestis_biovar_Orientalis_F1991016_uid54469:0):0):0,(167402287_R_Yersinia_pestis_biovar_Antiqua_UG05_0454_uid54479:0,229842531_RI_Yersinia_pestis_biovar_Orientalis_India_195_uid55339:0):0):0,(166212673_RI_Yersinia_pestis_biovar_Antiqua_B42003004_uid54473:0,166008826_RI_Yersinia_pestis_biovar_Antiqua_E1979001_uid54471:0):0):0,420788261_RI_Yersinia_pestis_PY_90_uid180692:0):-7.596848495e-17,420804208_RI_Yersinia_pestis_PY_93_uid180695:7.596848495e-17):0,420809461_RI_Yersinia_pestis_PY_94_uid180696:0):0,420815161_RI_Yersinia_pestis_PY_95_uid180697:0):0,420820334_RI_Yersinia_pestis_PY_96_uid180698:0):0,420825429_RI_Yersinia_pestis_PY_98_uid180699:0):0,420831204_RI_Yersinia_pestis_PY_99_uid180700:0):9.362893231e-15,384137018_RI_Yersinia_pestis_A1122_uid158119:-9.362893231e-15):9.366028828e-15,162421668_RI_Yersinia_pestis_Angola_uid58485:-9.366028828e-15):9.445338611e-15,108806277_RI_Yersinia_pestis_Antiqua_uid58607:-9.445338611e-15):9.372306327e-15,384413427_RI_Yersinia_pestis_biovar_Medievalis_Harbin_35_uid158537:-9.372306327e-15):9.45167139e-15,45443197_RI_Yersinia_pestis_biovar_Microtus_91001_uid58037:-9.45167139e-15):9.454840964e-15,218928157_RI_Yersinia_pestis_CO92_uid57621:-9.454840964e-15):9.458012665e-15,384121300_RI_Yersinia_pestis_D106004_uid158071:-9.458012665e-15):9.537486386e-15,384125177_RI_Yersinia_pestis_D182038_uid158073:-9.537486386e-15):9.540687959e-15,22127251_RI_Yersinia_pestis_KIM_10_uid57875:-9.540687959e-15):9.543891682e-15,108813343_RI_Yersinia_pestis_Nepal516_uid58609:-9.543891682e-15):9.547097558e-15,294502863_RI_Yersinia_pestis_Z176003_uid47317:-9.547097558e-15):9.550305588e-15,153947986_RI_Yersinia_pseudotuberculosis_IP_31758_uid58487:-9.550305588e-15):9.629943901e-15,51597561_RI_Yersinia_pseudotuberculosis_IP_32953_uid58157:-9.629943901e-15):9.633181945e-15,186896695_RI_Yersinia_pseudotuberculosis_PB1_uid59153:-9.633181945e-15):9.636422168e-15,170023040_RI_Yersinia_pseudotuberculosis_YPIII_uid59151:-9.636422168e-15):0.004951210192,420744809_RI_Yersinia_pestis_PY_64_uid180684:-0.004951210192):0.002476438353,420567018_RI_Yersinia_pestis_PY_05_uid180651:-0.002476438353):0.001873496993,420755855_RI_Yersinia_pestis_PY_66_uid180686:-0.001873496993):0.02939857073,145597841_RI_Yersinia_pestis_Pestoides_F_uid58619:0.03869273904):0.1805647672,238794186_R_Yersinia_intermedia_ATCC_29909_uid54349:0.2105331267):0.04030018925,238754417_R_Yersinia_ruckeri_ATCC_29473_uid55249:0.2625384822):0.0644054345):0.04762772602):0.008042137125,((((((521166238_RI_Serratia_plymuthica_S13_uid210642:0.1452564881,157368315_RI_Serratia_proteamaculans_568_uid58725:0.1457373595):0.1251520579,300715701_RI_Erwinia_billingiae_Eb661_uid50547:0.2596320808):0.0219326711,(518646728_R_Serratia_odorifera_4Rx13_uid42253:9.804062792e-15,270264144_R_Serratia_odorifera_4Rx13_uid42253:-9.804062792e-15):0.293924725):0.01726934011,(((123441372_R_Yersinia_enterocolitica_8081_uid57741:0.06582271037,420259544_R_Yersinia_enterocolitica_WA_314_uid180533:0.0632767345):0.1716932228,238796086_R_Yersinia_mollaretii_ATCC_43969_uid54345:0.2400875664):0.02371422553,238782956_R_Yersinia_bercovieri_ATCC_43970_uid54343:0.2673793021):0.05593347095):0.02940763168,(238898060_RI_Candidatus_Hamiltonella_defensa_5AT_Acyrthosiphon_pisum_uid59289:0.3109355994,304413627_RI_Candidatus_Regiella_insecticola_LSR1_uid51727:0.3087144992):0.03448462138):0.01788602598,383813377_RI_Serratia_M24T3_uid158323:0.3553791399):0.01561242358):0.005398201137,(((317054416_RR_Pantoea_At_9b_uid55845:0.2895876085,317054417_RR_Pantoea_At_9b_uid55845:0.2901533552):0.04393702264,317054459_R_Pantoea_At_9b_uid55845:0.344485781):0.02021975978,317049512_R_Pantoea_At_9b_uid55845:0.3730064612):0.03506614972):0.008514833391):0.01003627302):0.003499281652,(((188533099_RI_Erwinia_tasmaniensis_Et1_99_uid59029:0.2180287723,458963669_RI_Serratia_marcescens_VGH107_uid191940:0.2263573117):0.04580562303,311279344_RI_Enterobacter_cloacae_SCF1_uid59969:0.2659548751):0.01822059344,((521166600_R_Serratia_plymuthica_S13_uid210642:0.001945576909,421781421_R_Serratia_plymuthica_A30_uid180952:-0.001945576909):0.2164058148,448240270_R_Serratia_marcescens_WW4_uid188478:0.2140169701):0.06992610597):0.09841410947):0.02131887422):0.01398091765):0.004859505025,418409638_RIR_Agrobacterium_tumefaciens_uid180011:0.4433328496):0.001184290406,((((((333926834_R_Serratia_AS12_uid67315:-1.296684776e-16,333931788_R_Serratia_plymuthica_AS9_uid67313:1.296684776e-16):-2.853520171e-15,386328657_R_Serratia_AS13_uid162065:2.853520171e-15):0.3980885455,293393463_RI_Serratia_odorifera_DSM_4582_uid46991:0.3710818105):0.02610468799,422632100_R_Pseudomonas_syringae_pisi_1704B_uid181491:0.3939713805):0.007109339991,((((302878668_RLI_Gallionella_capsiferriformans_ES_2_uid51505:0.3845833147,427402108_RLI_Massilia_timonae_CCUG_45783_uid182886:0.3555103912):0.002794627602,(((((((((((478479802_RLI_Pseudomonas_aeruginosa_B136_33_uid196598:1.083438532e-14,416856812_RLI_Pseudomonas_aeruginosa_138244_uid179695:-1.083438532e-14):5.641658287e-15,416875575_RLI_Pseudomonas_aeruginosa_152504_uid179696:-5.641658287e-15):5.717757351e-15,418592597_RLI_Pseudomonas_aeruginosa_MPAO1_P2_uid180057:-5.717757351e-15):5.719625289e-15,296390203_RLI_Pseudomonas_aeruginosa_PAb1_uid49007:-5.719625289e-15):5.721494447e-15,107100865_RI_Pseudomonas_aeruginosa_PACS2_uid54415:-5.721494447e-15):5.649035415e-15,419752849_RLI_Pseudomonas_aeruginosa_PADK2_CF510_uid180403:-5.649035415e-15):5.650882712e-15,421516064_RLI_Pseudomonas_aeruginosa_PAO579_uid180873:-5.650882712e-15):5.801487303e-15,418583285_RLI_Pseudomonas_aeruginosa_MPAO1_P1_uid180056:-5.801487303e-15):0.03549846874,458879012_RLI_Pseudomonas_aeruginosa_PA21_ST175_uid191937:0.0320752691):0.01289341958,((((((((((15596627_RLI_Pseudomonas_aeruginosa_PAO1_uid57945:0,116049375_RLI_Pseudomonas_aeruginosa_UCBPP_PA14_uid57977:0):0,(218892698_RLI_Pseudomonas_aeruginosa_LESB58_uid59275:0,386059762_RLI_Pseudomonas_aeruginosa_M18_uid162089:0):0):0,(420136692_RLI_Pseudomonas_aeruginosa_CIG1_uid180490:7.375078672e-17,421181596_RLI_Pseudomonas_aeruginosa_E2_uid180769:-7.375078672e-17):0):0,(254234529_RLI_Pseudomonas_aeruginosa_C3719_uid54355:0,421175496_RLI_Pseudomonas_aeruginosa_CI27_uid180768:0):0):0,(421154879_RLI_Pseudomonas_aeruginosa_ATCC_14886_uid180765:7.370297421e-17,421161818_RLI_Pseudomonas_aeruginosa_ATCC_25324_uid180766:-7.370297421e-17):0):0,(254239780_RLI_Pseudomonas_aeruginosa_2192_uid54357:0,313106426_RLI_Pseudomonas_aeruginosa_39016_uid60643:0):0):0,(355645049_RLI_Pseudomonas_2_1_26_uid76579:1.473104473e-16,451986767_RI_Pseudomonas_aeruginosa_18A_uid190021:-1.473104473e-16):0):0.001793152263,386065252_RI_Pseudomonas_aeruginosa_NCGM2_S1_uid162173:-0.001793152263):0.03031183399,421169005_RLI_Pseudomonas_aeruginosa_ATCC_700888_uid180767:0.03478656648):0.00639178636,424940632_RLI_Pseudomonas_aeruginosa_NCMG1179_uid182047:0.03934714901):0.01403669002):0.02087138968,(152989200_RLI_Pseudomonas_aeruginosa_PA7_uid58627:0.04920390399,452877226_RLI_Pseudomonas_aeruginosa_VRFPA01_uid190659:0.04549884077):0.02458640638):0.2979571116):0.008046825973,(((((91779483_RLI_Burkholderia_xenovorans_LB400_uid57823:0.08851268896,385205709_RLI_Burkholderia_Ch1_1_uid48975:0.08444548493):0.02489711895,187918993_RLI_Burkholderia_phytofirmans_PsJN_uid58729:0.1098372031):0.04591298952,(((323528655_RLI_Burkholderia_CCGE1001_uid42975:0.005063502285,407709499_RLI_Burkholderia_phenoliruptrix_BR3459a_uid176370:-0.005063502285):0.08193965486,307727058_RLI_Burkholderia_CCGE1003_uid46253:0.08763403299):0.0151047444,170693116_RLI_Burkholderia_graminis_C4D1M_uid54887:0.1078354078):0.05485349771):0.0600596059,(295700193_RLI_Burkholderia_CCGE1002_uid42523:0.1089091622,209518837_RLI_Burkholderia_H160_uid55101:0.1175462446):0.1030410585):0.04371904094,((420251581_RLI_Burkholderia_BT03_uid180532:5.875288771e-16,390572096_RLI_Burkholderia_terrae_BS001_uid168186:-5.875288771e-16):0.1145065351,186473257_RLI_Burkholderia_phymatum_STM815_uid58699:0.1119488718):0.1430565605):0.1082173457):0.01798100892,404398831_RLI_Pseudomonas_fuscovaginae_UPB0736_uid174621:0.3911607653):0.007237880655):0.01487214487,((167571156_R_Burkholderia_oklahomensis_C6786_uid54789:7.184002384e-17,167564011_R_Burkholderia_oklahomensis_EO147_uid54791:-7.184002384e-17):0.4062588729,115359785_R_Burkholderia_ambifaria_AMMD_uid58303:0.3966961956):0.01488560526):0.008532054639):0.002635611848):0.001572289829,((((((254511024_RI_Rhodobacteraceae_bacterium_KLH11_uid55441:0.08038394648,346993994_RI_Ruegeria_TW15_uid73135:0.08008746206):0.1462141859,56697147_RI_Ruegeria_pomeroyi_DSS_3_uid57863:0.2226535574):0.08564983217,(85707086_RI_Roseovarius_217_uid54245:0.1437426359,149203939_RXI_Roseovarius_TM1035_uid54723:0.1397307188):0.1653727613):0.01886473976,(((((221639538_IRR_Rhodobacter_sphaeroides_KD131_uid59277:1.861957657e-15,332558550_IRR_Rhodobacter_sphaeroides_WS8N_uid66751:-1.861957657e-15):0,(77463693_IRR_Rhodobacter_sphaeroides_2_4_1_uid57653:1.431824153e-16,126462526_IRR_Rhodobacter_sphaeroides_ATCC_17029_uid58449:-1.431824153e-16):0):0.1414833948,146277748_IRR_Rhodobacter_sphaeroides_ATCC_17025_uid58451:0.1440775695):0.1336423849,126724411_IRR_Rhodobacterales_bacterium_HTCC2150_uid54623:0.2813899137):0.03367570011,260433332_RI_Silicibacter_lacuscaerulensis_ITI_1157_uid55959:0.3077118276):0.02023869313):0.0112128946,254462681_RI_Rhodobacterales_bacterium_HTCC2083_uid54195:0.3446930212):0.0835892233,288960338_R_Azospirillum_B510_uid46085:0.4254556811):0.008351256558):0.002030870947,((((37524335_R_Photorhabdus_luminescens_laumondii_TTO1_uid61593:0.3794002695,238783332_R_Yersinia_bercovieri_ATCC_43970_uid54343:0.4066814873):0.01713835031,(525833571_R_Salmonella_enterica_serovar_Bareilly_CFSAN000189_uid212971:-7.854012969e-16,418844660_R_Salmonella_enterica_serovar_Newport_CVM_19443_uid180123:7.854012969e-16):0.418338394):0.01215630466,(501681113_R_Pseudomonas_fluorescens_CHA0_uid203393:0,70730988_R_Pseudomonas_fluorescens_Pf_5_uid57937:0):0.4368574248):0.0114556963,(294142230_RI_Shewanella_violacea_DSS12_uid47085:0.2230311363,170727337_RI_Shewanella_woodyi_ATCC_51908_uid58721:0.2196877362):0.2049996243):0.008760366555):0.006311572987,37528381_R_Photorhabdus_luminescens_laumondii_TTO1_uid61593:0.4392841273):0.005226742151):0.003337881025,((425901520_RI_Pseudomonas_chlororaphis_aureofaciens_30_84_uid181709:0.0903860253,399005837_RI_Pseudomonas_GM17_uid171674:0.07490887593):0.03759515839,389685885_RI_Pseudomonas_chlororaphis_O6_uid167864:0.1297282664):0.2895022897):0.01351436297,(((((425899070_RI_Pseudomonas_chlororaphis_aureofaciens_30_84_uid181709:0.06443625399,399006120_RI_Pseudomonas_GM17_uid171674:0.06439507129):0.01641696637,389683927_RI_Pseudomonas_chlororaphis_O6_uid167864:0.08327403539):0.205931565,387893723_RI_Pseudomonas_fluorescens_A506_uid165185:0.2935343789):0.002151872254,(((((((((((((((15598673_RI_Pseudomonas_aeruginosa_PAO1_uid57945:-8.662723177e-05,254242162_RI_Pseudomonas_aeruginosa_2192_uid54357:8.662723177e-05):4.333281519e-05,218890275_RI_Pseudomonas_aeruginosa_LESB58_uid59275:-4.333281519e-05):2.167601576e-05,514410697_RI_Pseudomonas_aeruginosa_RP73_uid209328:-2.167601576e-05):1.084281622e-05,116051496_RI_Pseudomonas_aeruginosa_UCBPP_PA14_uid57977:-1.084281622e-05):5.423814419e-06,355640234_RI_Pseudomonas_2_1_26_uid76579:-5.423814419e-06):2.713111432e-06,421152694_RI_Pseudomonas_aeruginosa_ATCC_14886_uid180765:-2.713111432e-06):1.357158363e-06,421159011_RI_Pseudomonas_aeruginosa_ATCC_25324_uid180766:-1.357158363e-06):6.788807733e-07,421166353_RI_Pseudomonas_aeruginosa_ATCC_700888_uid180767:-6.788807733e-07):3.395913168e-07,421173297_RI_Pseudomonas_aeruginosa_CI27_uid180768:-3.395913168e-07):1.698711909e-07,420138624_RI_Pseudomonas_aeruginosa_CIG1_uid180490:-1.698711909e-07):8.497339618e-08,421179355_RI_Pseudomonas_aeruginosa_E2_uid180769:-8.497339618e-08):0.002020338107,152989609_RI_Pseudomonas_aeruginosa_PA7_uid58627:-0.002020338107):0.001007408505,452879652_RI_Pseudomonas_aeruginosa_VRFPA01_uid190659:-0.001007408505):0.003971294953,((((((((((((478477662_RI_Pseudomonas_aeruginosa_B136_33_uid196598:0,386057555_RI_Pseudomonas_aeruginosa_M18_uid162089:0):2.53200084e-16,386067521_RI_Pseudomonas_aeruginosa_NCGM2_S1_uid162173:-2.53200084e-16):1.51987751e-15,416879796_RI_Pseudomonas_aeruginosa_152504_uid179696:-1.51987751e-15):1.520555119e-15,451988222_RI_Pseudomonas_aeruginosa_18A_uid190021:-1.520555119e-15):1.521233333e-15,313108838_RI_Pseudomonas_aeruginosa_39016_uid60643:-1.521233333e-15):1.521912152e-15,418586219_RI_Pseudomonas_aeruginosa_MPAO1_P1_uid180056:-1.521912152e-15):1.522591577e-15,418591991_RI_Pseudomonas_aeruginosa_MPAO1_P2_uid180057:-1.522591577e-15):1.523271609e-15,296388005_RI_Pseudomonas_aeruginosa_PAb1_uid49007:-1.523271609e-15):1.523952248e-15,421518018_RI_Pseudomonas_aeruginosa_PAO579_uid180873:-1.523952248e-15):0.0005511093714,392982783_RI_Pseudomonas_aeruginosa_DK2_uid168996:-0.0005511093714):0.0002756779212,419754915_RI_Pseudomonas_aeruginosa_PADK2_CF510_uid180403:-0.0002756779212):0.001252457743,107103010_RI_Pseudomonas_aeruginosa_PACS2_uid54415:-0.001252457743):0.004213348162):0.03906129212,424942857_RI_Pseudomonas_aeruginosa_NCMG1179_uid182047:0.02849243531):0.2391268136):0.0125881866,388545572_RI_Pseudomonas_M47T1_uid167375:0.3212973394):0.07607791567):0.02691633376,(387888860_R_Escherichia_blattae_DSM_4481_uid165043:3.716774425e-15,414592926_R_Escherichia_blattae_NBRC_105725_uid178065:-3.716774425e-15):0.3876693876):0.002142197735,((((((387871762_RI_Erwinia_pyrifoliae_DSM_12163_uid159693:4.918844841e-06,259908860_RI_Erwinia_pyrifoliae_Ep1_96_uid40659:-4.918844841e-06):0.06464554405,385787968_RI_Erwinia_Ejp617_uid159955:0.06445390083):0.1178733983,(292899116_RI_Erwinia_amylovora_ATCC_49946_uid46943:0,292487894_RI_Erwinia_amylovora_CFBP1430_uid46839:0):0.1826806635):0.01294287765,188534209_RI_Erwinia_tasmaniensis_Et1_99_uid59029:0.1984455785):0.1190758022,300716150_RI_Erwinia_billingiae_Eb661_uid50547:0.3055966316):0.04160151827,((((398798390_RI_Pantoea_GM01_uid171648:0.1121461347,398791182_RI_Pantoea_YR343_uid171647:0.1114606631):0.06113409879,317047630_RI_Pantoea_At_9b_uid55845:0.1776446444):0.0831978352,((((390433424_RI_Pantoea_agglomerans_IG1_uid167854:0.04672520495,372274280_RI_Pantoea_SL1_M5_uid81121:0.04456188797):0.07510263982,308186328_RI_Pantoea_vagans_C9_1_uid49871:0.1206224808):0.01570457931,381405028_RI_Pantoea_Sc1_uid157059:0.1393484755):0.02800069814,(304397142_RI_Pantoea_aB_uid51719:0,440757959_RI_Pantoea_agglomerans_299R_uid185797:0):0.1629743737):0.1009691483):0.01479075327,(((386015334_RI_Pantoea_ananatis_AJ13355_uid162073:0,291616969_RI_Pantoea_ananatis_LMG_20103_uid46807:0):4.401099851e-15,386079924_RI_Pantoea_ananatis_PA13_uid162181:-4.401099851e-15):4.403015038e-15,378767819_RI_Pantoea_ananatis_uid86861:-4.403015038e-15):0.2887351835):0.08409397343):0.01845990803):0.01160926687,395232250_R_Enterobacter_Ag1_uid170516:0.3241624842):0.007721021714,((((389840528_R_Cronobacter_sakazakii_ES15_uid167045:0,449307815_R_Cronobacter_sakazakii_Sp291_uid189241:0):0,(156933489_R_Cronobacter_sakazakii_ATCC_BAA_894_uid58145:-2.001528833e-15,417792270_R_Cronobacter_sakazakii_E899_uid179812:2.001528833e-15):0):0.07338889429,260598411_R_Cronobacter_turicensis_z3032_uid40821:0.07064890618):0.2052680783,377577508_R_Escherichia_hermannii_NBRC_105704_uid84453:0.3178217605):0.0124172036):0.02247383941):0.006549916854,(((((((261340314_R_Enterobacter_cancerogenus_ATCC_35316_uid55079:0.1679309117,354724057_R_Enterobacter_mori_LMG_25706_uid75365:0.1612093826):0.001246751588,((479271386_R_Enterobacter_cloacae_NCTC_9394_uid197202:-0.008227666834,419958366_R_Enterobacter_cloacae_GS1_uid180459:0.008227666834):0.0946612623,334124665_R_Enterobacter_hormaechei_ATCC_49162_uid67395:0.09527894965):0.06581164925):0.006345211131,(296101736_R_Enterobacter_cloacae_ATCC_13047_uid48363:0.1376575849,392979694_R_Enterobacter_cloacae_dissolvens_SDM_uid168997:0.1284877388):0.0402978284):0.007006963722,345299789_R_Enterobacter_asburiae_LF7a_uid72793:0.1797879391):0.01508827893,((401764268_R_Enterobacter_cloacae_ENHKU01_uid172463:0.1440648341,401675796_R_Enterobacter_SST3_uid172975:0.1373008828):0.026395537,365971148_R_Enterobacter_cloacae_EcWSU1_uid80739:0.1620618988):0.01586396565):0.01835842456,146312149_R_Enterobacter_638_uid58727:0.2000735137):0.04083204742,(512648989_R_Enterobacter_R4_368_uid208672:0.1428526208,397165256_R_Enterobacter_radicincitans_DSM_16656_uid171147:0.1385130961):0.09681937986):0.02765461597):0.02189787945,((((((((395231742_R_Citrobacter_A1_uid170517:0,421845829_R_Citrobacter_freundii_ATCC_8090_MTCC_1658_uid180965:0):1.907938828e-15,458895995_R_Citrobacter_freundii_GTC_09479_uid191938:-1.907938828e-15):0.0322767712,237731962_R_Citrobacter_30_2_uid55595:0.03227295124):0.03331153011,365107787_R_Citrobacter_freundii_4_7_47CFAA_uid80411:0.06686684438):0.02079488675,283832684_R_Citrobacter_youngae_ATCC_29220_uid55081:0.08892725055):0.03247939404,420372901_R_Shigella_flexneri_1235_66_uid180554:0.1157110294):0.07729799358,(((((((((((((((((((((((((((((((((((((((((((((((((((((((((((((((((((((((((((((((((((((((((((((((((((((((((((238912477_R_Salmonella_enterica_serovar_Tennessee_CDC07_0191_uid55383:0,417538645_R_Salmonella_enterica_serovar_Wandsworth_A4_580_uid179752:0):-9.270238806e-16,168822990_R_Salmonella_enterica_serovar_Weltevreden_HI_N05_537_uid54905:9.270238806e-16):0,(168462512_R_Salmonella_enterica_serovar_Newport_SL317_uid54855:0,438128155_R_Salmonella_enterica_serovar_Pullorum_ATCC_9120_uid185131:0):0):0,(459811164_R_Salmonella_enterica_serovar_Newport_SH111077_uid192797:0,459806124_R_Salmonella_enterica_serovar_Newport_Shandong_3_uid192796:0):0):0,(419794337_R_Salmonella_enterica_serovar_Newport_Levine_15_uid180417:0,419789416_R_Salmonella_enterica_serovar_Newport_Levine_1_uid180416:0):0):0,(418833630_R_Salmonella_enterica_serovar_Newport_CVM_N18486_uid180120:0,459801501_R_Salmonella_enterica_serovar_Newport_Henan_3_uid192795:0):0):0,(418868185_R_Salmonella_enterica_serovar_Newport_CVM_4176_uid180128:0,418836628_R_Salmonella_enterica_serovar_Newport_CVM_N1543_uid180121:0):0):0,(418800748_R_Salmonella_enterica_serovar_Newport_CVM_35202_uid180114:0,418850631_R_Salmonella_enterica_serovar_Newport_CVM_37978_uid180124:0):0):0,(418778156_R_Salmonella_enterica_serovar_Newport_CVM_35188_uid180109:0,418764856_R_Salmonella_enterica_serovar_Newport_CVM_35199_uid180106:0):0):0,(418775580_R_Salmonella_enterica_serovar_Newport_CVM_33953_uid180108:0,418760747_R_Salmonella_enterica_serovar_Newport_CVM_35185_uid180105:0):0):0,(418826370_R_Salmonella_enterica_serovar_Newport_CVM_22462_uid180119:0,418813651_R_Salmonella_enterica_serovar_Newport_CVM_22513_uid180116:0):0):0,(418783185_R_Salmonella_enterica_serovar_Newport_CVM_21559_uid180110:0,418822705_R_Salmonella_enterica_serovar_Newport_CVM_22425_uid180118:0):0):0,(418809498_R_Salmonella_enterica_serovar_Newport_CVM_21550_uid180115:0,418840599_R_Salmonella_enterica_serovar_Newport_CVM_21554_uid180122:0):0):0,(418814918_R_Salmonella_enterica_serovar_Newport_CVM_21538_uid180117:0,418772390_R_Salmonella_enterica_serovar_Newport_CVM_21539_uid180107:0):0):0,(418796905_R_Salmonella_enterica_serovar_Newport_CVM_19567_uid180113:0,418853861_R_Salmonella_enterica_serovar_Newport_CVM_19593_uid180125:0):0):0,(418859005_R_Salmonella_enterica_serovar_Newport_CVM_19470_uid180126:0,418863525_R_Salmonella_enterica_serovar_Newport_CVM_19536_uid180127:0):0):0,(418789507_R_Salmonella_enterica_serovar_Newport_CVM_19447_uid180111:0,418794764_R_Salmonella_enterica_serovar_Newport_CVM_19449_uid180112:0):0):0,(204931037_R_Salmonella_enterica_serovar_Javiana_GA_MM04042433_uid54857:0,418844952_R_Salmonella_enterica_serovar_Newport_CVM_19443_uid180123:0):0):0,(417370313_R_Salmonella_enterica_serovar_Hvittingfoss_A4_620_uid179742:0,417372684_R_Salmonella_enterica_serovar_Inverness_R8_3668_uid179743:0):0):0,(421584853_R_Salmonella_enterica_serovar_Heidelberg_CFSAN00328_uid180897:0,168244797_R_Salmonella_enterica_serovar_Heidelberg_SL486_uid54859:0):0):0,(421574659_R_Salmonella_enterica_serovar_Heidelberg_CFSAN00325_uid180895:0,421579732_R_Salmonella_enterica_serovar_Heidelberg_CFSAN00326_uid180896:0):0):0,(419730393_R_Salmonella_enterica_serovar_Heidelberg_41579_uid180398:0,421568988_R_Salmonella_enterica_serovar_Heidelberg_CFSAN00322_uid180894:0):0):0,(419742358_R_Salmonella_enterica_serovar_Heidelberg_41566_uid180401:0,419741423_R_Salmonella_enterica_serovar_Heidelberg_41573_uid180400:0):0):0,(419732078_R_Salmonella_enterica_serovar_Heidelberg_41563_uid180399:0,419747494_R_Salmonella_enterica_serovar_Heidelberg_41565_uid180402:0):0):0,(437269149_R_Salmonella_enterica_serovar_Enteritidis_SL909_uid185097:0,437281938_R_Salmonella_enterica_serovar_Enteritidis_SL913_uid185098:0):0):0,(437160095_R_Salmonella_enterica_serovar_Enteritidis_SE15_1_uid185091:0,445167788_R_Salmonella_enterica_serovar_Enteritidis_SE8a_uid188427:0):0):0,(445361730_R_Salmonella_enterica_serovar_Enteritidis_PT23_uid188433:0,445231572_R_Salmonella_enterica_serovar_Enteritidis_SE10_uid188429:0):0):0,(437261110_R_Salmonella_enterica_serovar_Enteritidis_CVM_81_2490_uid185096:0,437171643_R_Salmonella_enterica_serovar_Enteritidis_CVM_N202_uid185092:0):0):0,(437286625_R_Salmonella_enterica_serovar_Enteritidis_CVM_69_4941_uid185099:0,437185651_R_Salmonella_enterica_serovar_Enteritidis_CVM_76_3618_uid185094:0):0):0,(437344083_R_Salmonella_enterica_serovar_Enteritidis_CHS4_uid185102:0,437177384_R_Salmonella_enterica_serovar_Enteritidis_CVM_56_3991_uid185093:0):0):0,(436815837_R_Salmonella_enterica_serovar_Enteritidis_CDC_2010K_1884_uid185055:0,436793427_R_Salmonella_enterica_serovar_Enteritidis_CHS44_uid185053:0):0):0,(437020690_R_Salmonella_enterica_serovar_Enteritidis_CDC_2010K_1811_uid185076:0,436811466_R_Salmonella_enterica_serovar_Enteritidis_CDC_2010K_1882_uid185054:0):0):0,(437012340_R_Salmonella_enterica_serovar_Enteritidis_CDC_2010K_1808_uid185075:0,436883420_R_Salmonella_enterica_serovar_Enteritidis_CDC_2010K_1810_uid185061:0):0):0,(437075745_R_Salmonella_enterica_serovar_Enteritidis_CDC_2010K_1791_uid185082:0,437086692_R_Salmonella_enterica_serovar_Enteritidis_CDC_2010K_1795_uid185083:0):0):0,(437067439_R_Salmonella_enterica_serovar_Enteritidis_CDC_2010K_1745_uid185081:0,436942723_R_Salmonella_enterica_serovar_Enteritidis_CDC_2010K_1747_uid185069:0):0):0,(437058054_R_Salmonella_enterica_serovar_Enteritidis_CDC_2010K_1725_uid185080:0,436911582_R_Salmonella_enterica_serovar_Enteritidis_CDC_2010K_1729_uid185065:0):0):0,(436858195_R_Salmonella_enterica_serovar_Enteritidis_CDC_2010K_1580_uid185058:0,436838984_R_Salmonella_enterica_serovar_Enteritidis_CDC_2010K_1594_uid185056:0):0):0,(436851431_R_Salmonella_enterica_serovar_Enteritidis_CDC_2010K_1566_uid185057:0,437052492_R_Salmonella_enterica_serovar_Enteritidis_CDC_2010K_1575_uid185079:0):0):0,(436985586_R_Salmonella_enterica_serovar_Enteritidis_CDC_2010K_1559_uid185073:0,436991446_R_Salmonella_enterica_serovar_Enteritidis_CDC_2010K_1565_uid185074:0):0):0,(436865370_R_Salmonella_enterica_serovar_Enteritidis_CDC_2010K_1543_uid185059:0,436887720_R_Salmonella_enterica_serovar_Enteritidis_CDC_2010K_1558_uid185062:0):0):0,(437042343_R_Salmonella_enterica_serovar_Enteritidis_CDC_2010K_1455_uid185078:0,436935534_R_Salmonella_enterica_serovar_Enteritidis_CDC_2010K_1457_uid185068:0):0):0,(436964507_R_Salmonella_enterica_serovar_Enteritidis_CDC_2010K_1444_uid185071:0,436971516_R_Salmonella_enterica_serovar_Enteritidis_CDC_2010K_1445_uid185072:0):0):0,(436896490_R_Salmonella_enterica_serovar_Enteritidis_CDC_2010K_1018_uid185063:0,436875457_R_Salmonella_enterica_serovar_Enteritidis_CDC_2010K_1441_uid185060:0):0):0,(436951784_R_Salmonella_enterica_serovar_Enteritidis_CDC_2010K_0968_uid185070:0,436906469_R_Salmonella_enterica_serovar_Enteritidis_CDC_2010K_1010_uid185064:0):0):0,(436930559_R_Salmonella_enterica_serovar_Enteritidis_CDC_2010K_0899_uid185067:0,437030018_R_Salmonella_enterica_serovar_Enteritidis_CDC_2010K_0956_uid185077:0):0):0,(421432040_R_Salmonella_enterica_serovar_Enteritidis_8b_1_uid180853:0,436921057_R_Salmonella_enterica_serovar_Enteritidis_CDC_2010K_0895_uid185066:0):0):0,(421421652_R_Salmonella_enterica_serovar_Enteritidis_78_1757_uid180851:0,438090032_R_Salmonella_enterica_serovar_Enteritidis_81_2625_uid185127:0):0):0,(421412665_R_Salmonella_enterica_serovar_Enteritidis_77_1427_uid180849:0,421416658_R_Salmonella_enterica_serovar_Enteritidis_77_2659_uid180850:0):0):0,(437659517_R_Salmonella_enterica_serovar_Enteritidis_653049_13_19_uid185117:0,421373867_R_Salmonella_enterica_serovar_Enteritidis_77_0424_uid180840:0):0):0,(437647536_R_Salmonella_enterica_serovar_Enteritidis_648904_3_6_uid185116:0,421436544_R_Salmonella_enterica_serovar_Enteritidis_648905_5_18_uid180854:0):0):0,(437601524_R_Salmonella_enterica_serovar_Enteritidis_648902_6_8_uid185114:0,437617297_R_Salmonella_enterica_serovar_Enteritidis_648903_1_6_uid185115:0):0):0,(437583207_R_Salmonella_enterica_serovar_Enteritidis_648901_39_2_uid185113:0,421441394_R_Salmonella_enterica_serovar_Enteritidis_648901_6_18_uid180855:0):0):0,(437575260_R_Salmonella_enterica_serovar_Enteritidis_648901_1_17_uid185112:0,437732575_R_Salmonella_enterica_serovar_Enteritidis_648901_16_16_uid185121:0):0):0,(437538467_R_Salmonella_enterica_serovar_Enteritidis_648899_3_17_uid185110:0,437549924_R_Salmonella_enterica_serovar_Enteritidis_648900_1_16_uid185111:0):0):0,(437487133_R_Salmonella_enterica_serovar_Enteritidis_642046_4_7_uid185108:0,437506394_R_Salmonella_enterica_serovar_Enteritidis_648898_4_5_uid185109:0):0):0,(437478568_R_Salmonella_enterica_serovar_Enteritidis_642044_4_1_uid185107:0,437686576_R_Salmonella_enterica_serovar_Enteritidis_642044_8_1_uid185118:0):0):0,(421410400_R_Salmonella_enterica_serovar_Enteritidis_639672_50_uid180848:0,421367749_R_Salmonella_enterica_serovar_Enteritidis_640631_uid180839:0):0):0,(421362549_R_Salmonella_enterica_serovar_Enteritidis_639016_6_uid180838:0,421403033_R_Salmonella_enterica_serovar_Enteritidis_639672_46_uid180847:0):0):0,(437100460_R_Salmonella_enterica_serovar_Enteritidis_635290_58_uid185085:0,437308476_R_Salmonella_enterica_serovar_Enteritidis_638970_15_uid185100:0):0):0,(421395101_R_Salmonella_enterica_serovar_Enteritidis_629164_26_uid180845:0,421401365_R_Salmonella_enterica_serovar_Enteritidis_629164_37_uid180846:0):0):0,(421358579_R_Salmonella_enterica_serovar_Enteritidis_622731_39_uid180837:0,437155441_R_Salmonella_enterica_serovar_Enteritidis_629163_uid185090:0):0):0,(437147150_R_Salmonella_enterica_serovar_Enteritidis_607308_9_uid185089:0,438101238_R_Salmonella_enterica_serovar_Enteritidis_62_1976_uid185128:0):0):0,(437126039_R_Salmonella_enterica_serovar_Enteritidis_607308_16_uid185086:0,437134467_R_Salmonella_enterica_serovar_Enteritidis_607308_19_uid185087:0):0):0,(437139710_R_Salmonella_enterica_serovar_Enteritidis_607307_2_uid185088:0,421378071_R_Salmonella_enterica_serovar_Enteritidis_607307_6_uid180841:0):0):0,(421391695_R_Salmonella_enterica_serovar_Enteritidis_596866_70_uid180844:0,437918456_R_Salmonella_enterica_serovar_Enteritidis_6_0562_1_uid185125:0):0):0,(421447777_R_Salmonella_enterica_serovar_Enteritidis_58_6482_uid180857:0,421387592_R_Salmonella_enterica_serovar_Enteritidis_596866_22_uid180843:0):0):0,(437688212_R_Salmonella_enterica_serovar_Enteritidis_561362_9_7_uid185119:0,437095332_R_Salmonella_enterica_serovar_Enteritidis_576709_uid185084:0):0):0,(437707895_R_Salmonella_enterica_serovar_Enteritidis_543463_42_20_uid185120:0,437462639_R_Salmonella_enterica_serovar_Enteritidis_561362_1_1_uid185106:0):0):0,(437407226_R_Salmonella_enterica_serovar_Enteritidis_543463_22_17_uid185104:0,437433142_R_Salmonella_enterica_serovar_Enteritidis_543463_40_18_uid185105:0):0):0,(437989696_R_Salmonella_enterica_serovar_Enteritidis_50_5646_uid185126:0,438112498_R_Salmonella_enterica_serovar_Enteritidis_53_407_uid185129:0):0):0,(421382680_R_Salmonella_enterica_serovar_Enteritidis_485549_17_uid180842:0,421446669_R_Salmonella_enterica_serovar_Enteritidis_50_3079_uid180856:0):0):0,(437810793_R_Salmonella_enterica_serovar_Enteritidis_33944_uid185123:0,445261664_R_Salmonella_enterica_serovar_Enteritidis_436_uid188430:0):0):0,(421425172_R_Salmonella_enterica_serovar_Enteritidis_22510_1_uid180852:0,436626901_R_Salmonella_enterica_serovar_Enteritidis_22704_uid185051:0):0):0,(458542450_R_Salmonella_enterica_serovar_Enteritidis_2010K_0669_uid190375:0,458480451_R_Salmonella_enterica_serovar_Enteritidis_2010K_2599_uid190374:0):0):0,(445192985_R_Salmonella_enterica_serovar_Enteritidis_20037_uid188428:0,458691285_R_Salmonella_enterica_serovar_Enteritidis_2010_1237_uid190372:0):0):0,(437328724_R_Salmonella_enterica_serovar_Enteritidis_17927_uid185101:0,445338598_R_Salmonella_enterica_serovar_Enteritidis_18569_uid188431:0):0):0,(458821329_R_Salmonella_enterica_serovar_Enteritidis_08_0627_uid190378:0,445349143_R_Salmonella_enterica_serovar_Enteritidis_13_1_uid188432:0):0):0,(458604960_R_Salmonella_enterica_serovar_Enteritidis_08_0047_uid190376:0,458007035_R_Salmonella_enterica_serovar_Enteritidis_08_0128_uid190377:0):0):0,(440764887_R_Salmonella_enterica_serovar_Agona_SH11G1113_uid185798:0,417341088_R_Salmonella_enterica_serovar_Baildon_R6_199_uid179739:0):0):0,(440768301_R_Salmonella_enterica_serovar_Agona_SH08SF124_uid185799:0,440774750_R_Salmonella_enterica_serovar_Agona_SH10GFN094_uid185800:0):0):1.790343901e-15,197250905_R_Salmonella_enterica_serovar_Agona_SL483_uid59431:-1.790343901e-15):1.791754732e-15,525947001_R_Salmonella_enterica_serovar_Bareilly_CFSAN000189_uid212971:-1.791754732e-15):1.793167787e-15,525858017_R_Salmonella_enterica_Serovar_Cubana_CFSAN002050_uid212973:-1.793167787e-15):1.794583074e-15,207856536_R_Salmonella_enterica_serovar_Enteritidis_P125109_uid59247:-1.794583074e-15):1.796000596e-15,378955513_R_Salmonella_enterica_serovar_Gallinarum_pullorum_RKS5078_uid87035:-1.796000596e-15):1.797420359e-15,525817841_R_Salmonella_enterica_serovar_Heidelberg_41578_uid212970:-1.797420359e-15):1.798842369e-15,386591779_R_Salmonella_enterica_serovar_Heidelberg_B182_uid162195:-1.798842369e-15):1.800266631e-15,525829949_R_Salmonella_enterica_Serovar_Heidelberg_CFSAN002069_uid212974:-1.800266631e-15):1.801693149e-15,194448751_R_Salmonella_enterica_serovar_Heidelberg_SL476_uid58973:-1.801693149e-15):1.803121931e-15,452119855_R_Salmonella_enterica_serovar_Javiana_CFSAN001992_uid190101:-1.803121931e-15):1.80455298e-15,194445102_R_Salmonella_enterica_serovar_Newport_SL254_uid58831:-1.80455298e-15):1.805986302e-15,528819761_R_Salmonella_enterica_serovar_Newport_USMARC_S3124_1_uid213895:-1.805986302e-15):1.807421903e-15,161613489_R_Salmonella_enterica_serovar_Paratyphi_B_SPB7_uid59097:-1.807421903e-15):1.808859789e-15,529219997_R_Salmonella_enterica_serovar_Pullorum_S06004_uid214431:-1.808859789e-15):1.810299964e-15,409249604_R_Salmonella_enterica_serovar_Weltevreden_2007_60_3289_1_uid178014:-1.810299964e-15):0.03086744262,417325650_R_Salmonella_enterica_serovar_Adelaide_A4_669_uid179737:0.03368227982):0.006054467124,((((((((((((((((((((((458763025_R_Salmonella_enterica_serovar_Typhimurium_ST1660_06_uid190371:0,427656187_R_Salmonella_enterica_serovar_Typhimurium_STm10_uid181360:0):6.374262009e-16,427661334_R_Salmonella_enterica_serovar_Typhimurium_STm11_uid181361:-6.374262009e-16):6.378469443e-16,427668966_R_Salmonella_enterica_serovar_Typhimurium_STm12_uid181362:-6.378469443e-16):6.382682435e-16,422026147_R_Salmonella_enterica_serovar_Typhimurium_STm1_uid181283:-6.382682435e-16):6.386900996e-16,422031174_R_Salmonella_enterica_serovar_Typhimurium_STm2_uid181284:-6.386900996e-16):6.391125136e-16,427586588_R_Salmonella_enterica_serovar_Typhimurium_STm3_uid181357:-6.391125136e-16):6.395354869e-16,427609941_R_Salmonella_enterica_serovar_Typhimurium_STm4_uid181358:-6.395354869e-16):6.399590203e-16,427767883_R_Salmonella_enterica_serovar_Typhimurium_STm5_uid181363:-6.399590203e-16):6.403831151e-16,427633799_R_Salmonella_enterica_serovar_Typhimurium_STm6_uid181359:-6.403831151e-16):6.408077723e-16,427550406_R_Salmonella_enterica_serovar_Typhimurium_STm8_uid181355:-6.408077723e-16):6.412329931e-16,427566492_R_Salmonella_enterica_serovar_Typhimurium_STm9_uid181356:-6.412329931e-16):6.416587786e-16,374980973_R_Salmonella_enterica_serovar_Typhimurium_TN061786_uid82941:-6.416587786e-16):3.625892499e-15,167993519_R_Salmonella_enterica_serovar_4_5_12_i_CVM23701_uid54763:-3.625892499e-15):5.064506734e-15,378450558_R_Salmonella_enterica_serovar_Typhimurium_14028S_uid86059:-5.064506734e-15):5.067876332e-15,383496623_R_Salmonella_enterica_serovar_Typhimurium_798_uid158047:-5.067876332e-15):5.071250418e-15,16765288_R_Salmonella_enterica_serovar_Typhimurium_LT2_uid57799:-5.071250418e-15):5.074628999e-15,378699816_R_Salmonella_enterica_serovar_Typhimurium_SL1344_uid86645:-5.074628999e-15):5.078012085e-15,379701129_R_Salmonella_enterica_serovar_Typhimurium_ST4_74_uid84393:-5.078012085e-15):5.081399685e-15,378984512_R_Salmonella_enterica_serovar_Typhimurium_T000240_uid84397:-5.081399685e-15):5.084791807e-15,482903767_R_Salmonella_enterica_serovar_Typhimurium_U288_uid198746:-5.084791807e-15):5.088188462e-15,378989292_R_Salmonella_enterica_serovar_Typhimurium_UK_1_uid87049:-5.088188462e-15):5.091589657e-15,525837939_R_Salmonella_enterica_Serovar_Typhimurium_var_5_CFSAN001921_uid212972:-5.091589657e-15):0.03958907933):0.003033753905,((445137973_R_Salmonella_enterica_serovar_Gallinarum_9184_uid188424:0,375123155_R_Salmonella_enterica_serovar_Gallinarum_SG9_uid83023:0):5.10370319e-15,205352355_R_Salmonella_enterica_serovar_Gallinarum_287_91_uid59249:-5.10370319e-15):0.04260979255):0.002732802603,((((((((((((((((((((((((((((((((((417457238_R_Salmonella_enterica_serovar_Montevideo_S5_403_uid179747:0,416535102_R_Salmonella_enterica_serovar_Montevideo_SARB30_uid179657:0):-4.668863972e-16,416504856_R_Salmonella_enterica_serovar_Montevideo_SARB31_uid179654:4.668863972e-16):0,(416477751_R_Salmonella_enterica_serovar_Montevideo_NC_MB110209_0054_uid179651:0,416489969_R_Salmonella_enterica_serovar_Montevideo_OH_2009072675_uid179652:0):0):0,(416705060_R_Salmonella_enterica_serovar_Montevideo_MB111609_0052_uid179676:0,416585221_R_Salmonella_enterica_serovar_Montevideo_MD_MDA09249507_uid179663:0):0):0,(416683466_R_Salmonella_enterica_serovar_Montevideo_MB102109_0047_uid179674:0,416701950_R_Salmonella_enterica_serovar_Montevideo_MB110209_0055_uid179675:0):0):0,(416527931_R_Salmonella_enterica_serovar_Montevideo_LQC_10_uid179656:0,416666472_R_Salmonella_enterica_serovar_Montevideo_MB101509_0077_uid179673:0):0):0,(418527777_R_Salmonella_enterica_serovar_Montevideo_IA_2010008286_uid180041:0,416769608_R_Salmonella_enterica_serovar_Montevideo_IA_2010008287_uid179685:0):0):0,(416755442_R_Salmonella_enterica_serovar_Montevideo_IA_2010008284_uid179683:0,416762930_R_Salmonella_enterica_serovar_Montevideo_IA_2010008285_uid179684:0):0):0,(416736813_R_Salmonella_enterica_serovar_Montevideo_IA_2010008282_uid179681:0,416750090_R_Salmonella_enterica_serovar_Montevideo_IA_2010008283_uid179682:0):0):0,(418509558_R_Salmonella_enterica_serovar_Montevideo_CT_02035327_uid180037:0,416727535_R_Salmonella_enterica_serovar_Montevideo_IA_2009159199_uid179680:0):0):0,(418497550_R_Salmonella_enterica_serovar_Montevideo_CT_02035320_uid180035:0,418502285_R_Salmonella_enterica_serovar_Montevideo_CT_02035321_uid180036:0):0):0,(416498214_R_Salmonella_enterica_serovar_Montevideo_CASC_09SCPH15965_uid179653:0,418493785_R_Salmonella_enterica_serovar_Montevideo_CT_02035318_uid180034:0):0):0,(416579350_R_Salmonella_enterica_serovar_Montevideo_81038_01_uid179662:0,416512357_R_Salmonella_enterica_serovar_Montevideo_ATCC_BAA710_uid179655:0):0):0,(416638145_R_Salmonella_enterica_serovar_Montevideo_609460_uid179670:0,418484034_R_Salmonella_enterica_serovar_Montevideo_80959_06_uid180032:0):0):0,(416658186_R_Salmonella_enterica_serovar_Montevideo_556152_uid179672:0,416619548_R_Salmonella_enterica_serovar_Montevideo_609458_1_uid179668:0):0):0,(416469430_R_Salmonella_enterica_serovar_Montevideo_531954_uid179650:0,416629523_R_Salmonella_enterica_serovar_Montevideo_556150_1_uid179669:0):0):0,(416452383_R_Salmonella_enterica_serovar_Montevideo_515920_1_uid179648:0,416456550_R_Salmonella_enterica_serovar_Montevideo_515920_2_uid179649:0):0):0,(416449063_R_Salmonella_enterica_serovar_Montevideo_495297_4_uid179647:0,416651764_R_Salmonella_enterica_serovar_Montevideo_507440_20_uid179671:0):0):0,(416433781_R_Salmonella_enterica_serovar_Montevideo_495297_1_uid179645:0,416436601_R_Salmonella_enterica_serovar_Montevideo_495297_3_uid179646:0):0):0,(416570676_R_Salmonella_enterica_serovar_Montevideo_4441_H_uid179661:0,416611987_R_Salmonella_enterica_serovar_Montevideo_446600_uid179667:0):0):0,(416589893_R_Salmonella_enterica_serovar_Montevideo_414877_uid179664:0,416562429_R_Salmonella_enterica_serovar_Montevideo_42N_uid179660:0):0):0,(416601280_R_Salmonella_enterica_serovar_Montevideo_366867_uid179665:0,416604312_R_Salmonella_enterica_serovar_Montevideo_413180_uid179666:0):0):0,(416722052_R_Salmonella_enterica_serovar_Montevideo_315731156_uid179679:0,416421705_R_Salmonella_enterica_serovar_Montevideo_315996572_uid179644:0):0):0,(416716917_R_Salmonella_enterica_serovar_Montevideo_2009085258_uid179678:0,416549053_R_Salmonella_enterica_serovar_Montevideo_29N_uid179659:0):0):0,(416542647_R_Salmonella_enterica_serovar_Montevideo_19N_uid179658:0,416711049_R_Salmonella_enterica_serovar_Montevideo_2009083312_uid179677:0):0):0,(458381061_R_Salmonella_enterica_serovar_Mississippi_2010K_1406_uid190393:0,417414790_R_Salmonella_enterica_serovar_Mississippi_A4_633_uid179746:0):0):0,(417382775_R_Salmonella_enterica_serovar_Johannesburg_S5_703_uid179744:-3.822691248e-17,417390228_R_Salmonella_enterica_serovar_Minnesota_A4_603_uid179745:3.822691248e-17):0):0,(168239186_R_Salmonella_enterica_serovar_Schwarzengrund_SL480_uid54863:0,417529817_R_Salmonella_enterica_serovar_Urbana_R8_2977_uid179751:0):0):7.135157179e-16,445150116_R_Salmonella_enterica_serovar_Dublin_HWS51_uid188426:-7.135157179e-16):7.140136354e-16,375118618_R_Salmonella_enterica_serovar_Dublin_SD3246_uid83019:-7.140136354e-16):7.145122483e-16,445148126_R_Salmonella_enterica_serovar_Dublin_SL1438_uid188425:-7.145122483e-16):7.15011558e-16,472310188_R_Salmonella_enterica_serovar_Dublin_UC16_uid195442:-7.15011558e-16):4.531573252e-15,194735895_R_Salmonella_enterica_serovar_Schwarzengrund_CVM19633_uid58915:-4.531573252e-15):4.614301321e-15,198243442_R_Salmonella_enterica_serovar_Dublin_CT_02021853_uid58917:-4.614301321e-15):0.04291074386):0.002417982187,((((((((418513271_R_Salmonella_enterica_serovar_Pomona_ATCC_10729_uid180038:-1.850371708e-16,200391066_R_Salmonella_enterica_serovar_Virchow_SL491_uid54909:1.850371708e-16):8.146939511e-16,417474486_R_Salmonella_enterica_serovar_Rubislaw_A4_653_uid179748:-8.146939511e-16):2.37156376e-15,417348390_R_Salmonella_enterica_serovar_Gaminara_A4_567_uid179740:-2.37156376e-15):2.373110768e-15,417357433_R_Salmonella_enterica_serovar_Give_S5_487_uid179741:-2.373110768e-15):2.374659796e-15,457890112_R_Salmonella_enterica_serovar_Hadar_2011K_0112_uid190392:-2.374659796e-15):2.376210847e-15,168259766_R_Salmonella_enterica_serovar_Hadar_RI_05P066_uid54907:-2.376210847e-15):0.03091547617,((224583549_R_Salmonella_enterica_serovar_Paratyphi_C_RKS4594_uid59063:-7.945077604e-16,375114854_R_Salmonella_enterica_serovar_Choleraesuis_SCSA50_uid83017:7.945077604e-16):1.806847389e-15,62180524_R_Salmonella_enterica_serovar_Choleraesuis_SC_B67_uid58017:-1.806847389e-15):0.03363424627):0.007266182022,167552822_R_Salmonella_enterica_serovar_Saintpaul_SARA29_uid54761:0.03837736444):0.009492641056):0.003782353129,(((((((((421884170_R_Salmonella_enterica_serovar_Senftenberg_SS209_uid180976:-3.802235375e-17,417517713_R_Salmonella_enterica_serovar_Uganda_R8_3404_uid179750:3.802235375e-17):-6.087648606e-16,459797394_R_Salmonella_enterica_serovar_Newport_JS09102_uid192794:6.087648606e-16):5.710993188e-16,458997316_R_Salmonella_enterica_serovar_Hartford_06_0676_uid190391:-5.710993188e-16):6.476797055e-16,437835698_R_Salmonella_enterica_serovar_Enteritidis_SARB17_uid185124:-6.476797055e-16):1.639347425e-15,458410126_R_Salmonella_enterica_serovar_Bareilly_06_0784_uid190390:-1.639347425e-15):5.493592158e-15,197362061_R_Salmonella_enterica_serovar_Paratyphi_A_AKU_12601_uid59269:-5.493592158e-15):5.497281609e-15,56413135_R_Salmonella_enterica_serovar_Paratyphi_A_ATCC_9150_uid58201:-5.497281609e-15):0.03362611856,(((((((((458588923_R_Salmonella_enterica_serovar_Typhi_UJ308A_uid190369:0,458440716_R_Salmonella_enterica_serovar_Typhi_UJ816A_uid190370:0):0,(213650336_R_Salmonella_enterica_serovar_Typhi_J185_uid55027:2.605788684e-16,458139097_R_Salmonella_enterica_serovar_Typhi_ST0208_uid190373:-2.605788684e-16):0):0,(213616131_R_Salmonella_enterica_serovar_Typhi_E98_2068_uid55025:0,289824072_R_Salmonella_enterica_serovar_Typhi_E98_3139_uid55033:0):0):0,(213053513_R_Salmonella_enterica_serovar_Typhi_E00_7866_uid55017:0,213426356_R_Salmonella_enterica_serovar_Typhi_E02_1180_uid55021:0):0):0,(458869372_R_Salmonella_enterica_serovar_Typhi_BL196_uid190361:0,458655097_R_Salmonella_enterica_serovar_Typhi_CR0044_uid190388:0):0):2.391833535e-15,16760896_R_Salmonella_enterica_serovar_Typhi_CT18_uid57793:-2.391833535e-15):2.542995054e-15,378959085_R_Salmonella_enterica_serovar_Typhi_P_stx_12_uid87001:-2.542995054e-15):2.544669179e-15,488653468_R_Salmonella_enterica_serovar_Typhi_Ty21a_uid201427:-2.544669179e-15):2.546345509e-15,29141412_R_Salmonella_enterica_serovar_Typhi_Ty2_uid57973:-2.546345509e-15):0.03092360387):0.007383261185,194468906_R_Salmonella_enterica_serovar_Kentucky_CVM29188_uid54757:0.03826028527):0.007930432856):0.006396564141,197263477_R_Salmonella_enterica_serovar_Saintpaul_SARA23_uid54759:0.06089123276):0.003381302372,417510104_R_Salmonella_enterica_serovar_Senftenberg_A4_543_uid179749:0.06154397827):0.02396552905,458965065_R_Salmonella_enterica_salamae_3588_07_uid190593:0.08647831396):0.01015424,423140528_R_Salmonella_enterica_houtenae_ATCC_BAA_1581_uid181602:0.09186776391):0.02389460294,(339999751_R_Salmonella_bongori_NCTC_12419_uid70155:0,526228051_R_Salmonella_bongori_Sbon_167_uid213088:0):0.1258352126):0.01750464939,((437761639_R_Salmonella_enterica_serovar_Enteritidis_76_2651_uid185122:1.498451156e-15,375000915_R_Salmonella_enterica_serovar_Infantis_SARB27_uid82943:-1.498451156e-15):0.1180099172,418492621_R_Salmonella_enterica_serovar_Montevideo_CT_02035278_uid180033:0.1124186946):0.05899326768):0.0850118357):0.003182509359,157145292_R_Citrobacter_koseri_ATCC_BAA_895_uid58143:0.1759608172):0.02969912828):0.006628224536,283785661_R_Citrobacter_rodentium_ICC168_uid43089:0.214332126):0.04681427029,((422805909_R_Escherichia_fergusonii_B253_uid181530:0.03366921446,424815944_R_Escherichia_fergusonii_ECD227_uid182023:0.03088050798):0.005878329438,218548547_R_Escherichia_fergusonii_ATCC_35469_uid59375:0.03875385483):0.1820144528):0.09337268327,((170769400_R_Escherichia_albertii_TW07627_uid55089:0.03934724311,458893562_R_Escherichia_albertii_TW15818_uid190205:0.02687937474):0.005982411537,458750910_R_Escherichia_albertii_TW08933_uid190201:0.04000843133):0.1206063005):0.02370885019):0.02496243282):0.009262466085,(((((((((215487121_R_Escherichia_coli_O127_H6_E2348_69_uid59343:0.04564360814,432882150_R_Escherichia_coli_KTE154_uid184517:0.04564348477):9.756739321e-06,300935891_R_Escherichia_coli_MS_21_1_uid50631:0.04563378972):6.960250565e-06,432802062_R_Escherichia_coli_KTE84_uid184504:0.04563658621):0.002813649505,(((((((((((((((((((((((((((((((((((((((((((((((((((((((((((((((300982244_R_Escherichia_coli_MS_200_1_uid50645:0,442604635_R_Escherichia_coli_Nissle_1917_uid186643:0):0,(422371732_R_Escherichia_coli_MS_16_3_uid181412:0,301050730_R_Escherichia_coli_MS_185_1_uid50657:0):0):0,(422359563_R_Escherichia_coli_MS_110_3_uid181410:0,422367028_R_Escherichia_coli_MS_153_1_uid181411:0):0):0,(458259059_R_Escherichia_coli_LCT_EC106_uid190368:0,331647509_R_Escherichia_coli_M605_uid52483:0):0):0,(433208066_R_Escherichia_coli_KTE97_uid184580:0,433212709_R_Escherichia_coli_KTE99_uid184581:0):0):0,(432655985_R_Escherichia_coli_KTE93_uid184473:0,433198470_R_Escherichia_coli_KTE94_uid184578:0):0):0,(433188639_R_Escherichia_coli_KTE88_uid184576:0,432713617_R_Escherichia_coli_KTE8_uid184485:0):0):0,(432646407_R_Escherichia_coli_KTE86_uid184471:0,432651344_R_Escherichia_coli_KTE87_uid184472:0):0):0,(433183514_R_Escherichia_coli_KTE85_uid184575:-1.246566203e-17,458887210_R_Escherichia_coli_O25b_H4_ST131_EC958_uid190594:1.246566203e-17):0):0,(432710875_R_Escherichia_coli_KTE6_uid184484:0,432611643_R_Escherichia_coli_KTE72_uid184464:0):0):0,(432787724_R_Escherichia_coli_KTE65_uid184501:0,432607731_R_Escherichia_coli_KTE67_uid184463:0):0):0,(432597887_R_Escherichia_coli_KTE62_uid184461:0,432783787_R_Escherichia_coli_KTE63_uid184500:0):0):0,(432362866_R_Escherichia_coli_KTE5_uid184414:0,432593124_R_Escherichia_coli_KTE60_uid184460:0):0):0,(432588167_R_Escherichia_coli_KTE58_uid184459:0,432778778_R_Escherichia_coli_KTE59_uid184499:0):0):0,(432573938_R_Escherichia_coli_KTE55_uid184456:0,432584052_R_Escherichia_coli_KTE57_uid184458:0):0):0,(432559048_R_Escherichia_coli_KTE49_uid184453:0,432568902_R_Escherichia_coli_KTE53_uid184455:0):0):0,(432759680_R_Escherichia_coli_KTE46_uid184495:0,432553934_R_Escherichia_coli_KTE47_uid184452:0):0):0,(432745884_R_Escherichia_coli_KTE43_uid184492:0,432732596_R_Escherichia_coli_KTE45_uid184489:0):0):0,(432406918_R_Escherichia_coli_KTE28_uid184423:0,432412123_R_Escherichia_coli_KTE39_uid184424:0):0):0,(432741604_R_Escherichia_coli_KTE23_uid184491:0,432397702_R_Escherichia_coli_KTE25_uid184421:0):0):0,(432754648_R_Escherichia_coli_KTE22_uid184494:0,432524009_R_Escherichia_coli_KTE230_uid184446:0):0):0,(433005357_R_Escherichia_coli_KTE227_uid184538:0,433007855_R_Escherichia_coli_KTE229_uid184539:0):0):0,(433000145_R_Escherichia_coli_KTE223_uid184537:0,432514141_R_Escherichia_coli_KTE224_uid184444:0):0):0,(432995569_R_Escherichia_coli_KTE218_uid184536:0,432504635_R_Escherichia_coli_KTE220_uid184443:0):0):0,(432844783_R_Escherichia_coli_KTE141_uid184513:-1.180303548e-17,432990914_R_Escherichia_coli_KTE217_uid184535:1.180303548e-17):0):0,(433096729_R_Escherichia_coli_KTE139_uid184557:-1.176395258e-17,432500263_R_Escherichia_coli_KTE216_uid184442:1.176395258e-17):0):0,(433087476_R_Escherichia_coli_KTE137_uid184555:-1.172512765e-17,432985593_R_Escherichia_coli_KTE215_uid184534:1.172512765e-17):0):0,(433082773_R_Escherichia_coli_KTE133_uid184554:-1.168655815e-17,432495968_R_Escherichia_coli_KTE214_uid184441:1.168655815e-17):0):0,(433077988_R_Escherichia_coli_KTE131_uid184553:-1.164824157e-17,432981314_R_Escherichia_coli_KTE211_uid184533:1.164824157e-17):0):0,(433073065_R_Escherichia_coli_KTE129_uid184552:-1.161017542e-17,432978577_R_Escherichia_coli_KTE209_uid184532:1.161017542e-17):0):0,(433058293_R_Escherichia_coli_KTE124_uid184549:-1.157235726e-17,432972064_R_Escherichia_coli_KTE207_uid184531:1.157235726e-17):0):0,(432827305_R_Escherichia_coli_KTE123_uid184509:-1.153478467e-17,432471207_R_Escherichia_coli_KTE206_uid184436:1.153478467e-17):0):0,(432821161_R_Escherichia_coli_KTE118_uid184508:-1.149745527e-17,432465973_R_Escherichia_coli_KTE205_uid184435:1.149745527e-17):0):0,(433038829_R_Escherichia_coli_KTE113_uid184545:-1.146036671e-17,432456935_R_Escherichia_coli_KTE201_uid184433:1.146036671e-17):0):0,(433028839_R_Escherichia_coli_KTE109_uid184543:-1.142351665e-17,432905073_R_Escherichia_coli_KTE194_uid184521:1.142351665e-17):0):0,(433023674_R_Escherichia_coli_KTE106_uid184542:-1.138690282e-17,432898884_R_Escherichia_coli_KTE192_uid184520:1.138690282e-17):0):0,(433014045_R_Escherichia_coli_KTE104_uid184540:-1.135052294e-17,432446440_R_Escherichia_coli_KTE191_uid184431:1.135052294e-17):0):0,(419914130_R_Escherichia_coli_KD1_uid180450:-1.131437477e-17,432727913_R_Escherichia_coli_KTE18_uid184488:1.131437477e-17):0):0,(433323164_R_Escherichia_coli_J96_uid180860:-1.127845612e-17,432441320_R_Escherichia_coli_KTE189_uid184430:1.127845612e-17):0):0,(458947054_R_Escherichia_coli_HM605_uid190592:-1.124276481e-17,432435924_R_Escherichia_coli_KTE188_uid184429:1.124276481e-17):0):0,(419946746_R_Escherichia_coli_HM605_uid180456:-1.120729867e-17,432432118_R_Escherichia_coli_KTE187_uid184428:1.120729867e-17):0):0,(422838173_R_Escherichia_coli_H397_uid181539:-1.117205559e-17,432938089_R_Escherichia_coli_KTE183_uid184526:1.117205559e-17):0):0,(422755249_R_Escherichia_coli_H263_uid181520:-1.113703348e-17,433168806_R_Escherichia_coli_KTE180_uid184572:1.113703348e-17):0):0,(422749135_R_Escherichia_coli_H252_uid181519:-1.110223025e-17,432723326_R_Escherichia_coli_KTE17_uid184487:1.110223025e-17):0):0,(((((((((((((((((((((((((((((((((((((((((((386639438_R_Escherichia_coli_ABU_83972_uid161975:-9.127893198e-06,237705872_R_Escherichia_3_2_53FAA_uid55601:9.127893198e-06):4.576554186e-06,117624058_R_Escherichia_coli_APEC_O1_uid58623:-4.576554186e-06):2.294615811e-06,161486200_R_Escherichia_coli_CFT073_uid57915:-2.294615811e-06):1.150494872e-06,386634537_R_Escherichia_coli_clone_D_i14_uid162049:-1.150494872e-06):5.768497964e-07,386629617_R_Escherichia_coli_clone_D_i2_uid162047:-5.768497964e-07):2.892305544e-07,218699520_R_Escherichia_coli_IAI39_uid59381:-2.892305544e-07):1.45020362e-07,386599708_R_Escherichia_coli_IHE3034_uid162007:-1.45020362e-07):7.271386126e-08,222156652_R_Escherichia_coli_LF82_uid161965:-7.271386126e-08):3.645934451e-08,386619528_R_Escherichia_coli_NA114_uid162139:-3.645934451e-08):1.82811685e-08,191173269_R_Escherichia_coli_F11_uid54299:-1.82811685e-08):9.166478251e-09,432680492_R_Escherichia_coli_KTE143_uid184478:-9.166478251e-09):4.596259676e-09,433101364_R_Escherichia_coli_KTE145_uid184558:-4.596259676e-09):2.304677206e-09,433106093_R_Escherichia_coli_KTE148_uid184559:-2.304677206e-09):1.155630989e-09,433111125_R_Escherichia_coli_KTE150_uid184560:-1.155630989e-09):5.794711161e-10,433115758_R_Escherichia_coli_KTE153_uid184561:-5.794711161e-10):2.905681315e-10,386624540_R_Escherichia_coli_O7_K1_CE10_uid162115:-2.905681315e-10):1.457027365e-10,433120448_R_Escherichia_coli_KTE157_uid184562:-1.457027365e-10):7.306192645e-11,387617247_R_Escherichia_coli_O83_H1_NRG_857C_uid161987:-7.306192645e-11):3.663683978e-11,432381574_R_Escherichia_coli_KTE15_uid184418:-3.663683978e-11):1.837167111e-11,218558774_R_Escherichia_coli_S88_uid62979:-1.837167111e-11):9.21260088e-12,433125395_R_Escherichia_coli_KTE160_uid184563:-9.21260088e-12):4.619763961e-12,432694654_R_Escherichia_coli_KTE162_uid184481:-4.619763961e-12):2.316650618e-12,432894725_R_Escherichia_coli_KTE165_uid184519:-2.316650618e-12):1.161716475e-12,433139458_R_Escherichia_coli_KTE167_uid184566:-1.161716475e-12):5.825716835e-13,387829821_R_Escherichia_coli_SE15_uid161939:-5.825716835e-13):2.921423787e-13,386604123_R_Escherichia_coli_UM146_uid162043:-2.921423787e-13):1.46504635e-13,162138422_R_Escherichia_coli_UTI89_uid58541:-1.46504635e-13):7.345447002e-14,433144438_R_Escherichia_coli_KTE168_uid184567:-7.345447002e-14):3.68421711e-14,417283730_R_Escherichia_coli_3003_uid179727:-3.68421711e-14):1.845496477e-14,432699261_R_Escherichia_coli_KTE169_uid184482:-1.845496477e-14):9.249858137e-15,432387390_R_Escherichia_coli_KTE16_uid184419:-9.249858137e-15):4.64421005e-15,227885657_R_Escherichia_coli_83972_uid55485:-4.64421005e-15):2.3076539e-15,432919330_R_Escherichia_coli_KTE173_uid184523:-2.3076539e-15):1.151940496e-15,433149406_R_Escherichia_coli_KTE174_uid184568:-1.151940496e-15):5.831201783e-16,458987893_R_Escherichia_coli_9_1649_uid190229:-5.831201783e-16):2.816175477e-16,417662506_R_Escherichia_coli_AA86_uid179782:-2.816175477e-16):1.412393817e-16,425278161_R_Escherichia_coli_ARS4_2123_uid181907:-1.412393817e-16):6.538736832e-17,422829313_R_Escherichia_coli_B093_uid181537:-6.538736832e-17):2.186285341e-17,432927137_R_Escherichia_coli_KTE175_uid184524:-2.186285341e-17):1.096516568e-17,417084856_R_Escherichia_coli_cloneA_i1_uid179705:-1.096516568e-17):-1.099911356e-17,433153975_R_Escherichia_coli_KTE176_uid184569:1.099911356e-17):-1.103327229e-17,432422229_R_Escherichia_coli_KTE178_uid184426:1.103327229e-17):-1.106764386e-17,433163685_R_Escherichia_coli_KTE179_uid184571:1.106764386e-17):0):0,300993973_R_Escherichia_coli_MS_45_1_uid50643:0):0,422381505_R_Escherichia_coli_MS_57_2_uid181414:0):0,422375168_R_Escherichia_coli_MS_60_1_uid181413:0):0,306814260_R_Escherichia_coli_NC101_uid52343:0):0,415842537_R_Escherichia_coli_RN587_1_uid179591:0):0,419700708_R_Escherichia_coli_SCI_07_uid180387:0):0,417287131_R_Escherichia_coli_TW07793_uid179728:0):0,416337480_R_Escherichia_coli_WV_060327_uid179640:0):0.005037083273,418996917_R_Escherichia_coli_DEC1A_uid180171:-0.005037083273):0.002529835545,419002375_R_Escherichia_coli_DEC1B_uid180172:-0.002529835545):0.0012706156,419007968_R_Escherichia_coli_DEC1C_uid180173:-0.0012706156):0.0006381824961,419013754_R_Escherichia_coli_DEC1D_uid180174:-0.0006381824961):0.0003205416628,419018581_R_Escherichia_coli_DEC1E_uid180175:-0.0003205416628):0.0001610026617,417755962_R_Escherichia_coli_DEC2B_uid179804:-0.0001610026617):8.0870603e-05,419029269_R_Escherichia_coli_DEC2C_uid180177:-8.0870603e-05):4.06216393e-05,419034403_R_Escherichia_coli_DEC2D_uid180178:-4.06216393e-05):2.040485122e-05,419039867_R_Escherichia_coli_DEC2E_uid180179:-2.040485122e-05):0.0007441500895,((((((((417138034_R_Escherichia_coli_97_0259_uid179711:1.011208827e-16,433063304_R_Escherichia_coli_KTE125_uid184550:-1.011208827e-16):0,458810099_R_Escherichia_TW10509_uid190207:0):2.70682947e-17,432961930_R_Escherichia_coli_KTE202_uid184529:-2.70682947e-17):2.711995175e-17,422781185_R_Escherichia_coli_TW10509_uid181526:-2.711995175e-17):7.472246743e-17,432770876_R_Escherichia_coli_KTE50_uid184497:-7.472246743e-17):8.167157882e-17,331663414_R_Escherichia_coli_TA143_uid52477:-8.167157882e-17):8.864736627e-17,417308386_R_Escherichia_coli_PCN033_uid179732:-8.864736627e-17):0.01148587809,312967117_R_Escherichia_coli_2362_75_uid60613:-0.01148587809):-0.0006811132512):0.02400138464):0.001512457065,425300025_R_Escherichia_coli_07798_uid181911:0.04344128254):0.01015315182,(((((417681461_R_Shigella_boydii_3594_74_uid179787:-0.01240284698,420379441_R_Shigella_dysenteriae_225_75_uid180555:0.01240284698):0.01453890164,((420351947_R_Shigella_boydii_4444_74_uid180551:9.706867975e-18,420325809_R_Shigella_flexneri_CCH060_uid180546:-9.706867975e-18):-9.720146864e-18,416300039_R_Shigella_flexneri_CDC_796_83_uid179636:9.720146864e-18):0.02511367765):0.01528455845,420336419_R_Shigella_flexneri_K_315_uid180548:0.0600162643):0.006381990829,((((((((((((((((((((((((((193071152_R_Escherichia_coli_E110019_uid54303:1.120729867e-17,422766499_R_Escherichia_coli_E1520_uid181523:-1.120729867e-17):0,(432670992_R_Escherichia_coli_KTE119_uid184476:2.237929876e-17,422790815_R_Escherichia_coli_TA007_uid181528:-2.237929876e-17):0):0,416264981_R_Shigella_dysenteriae_CDC_74_1112_uid179634:0):0,421682842_R_Shigella_flexneri_1485_80_uid180918:0):0,420362872_R_Shigella_sonnei_4822_66_uid180553:0):0,415850743_R_Shigella_sonnei_53G_uid179592:0):2.262874955e-17,417247736_R_Escherichia_coli_9_0111_uid179721:-2.262874955e-17):6.799452017e-17,157156210_R_Escherichia_coli_E24377A_uid58395:-6.799452017e-17):6.810313761e-17,387612475_R_Escherichia_coli_ETEC_H10407_uid161993:-6.810313761e-17):1.250555215e-16,386614473_R_Escherichia_coli_UMNK88_uid161991:-1.250555215e-16):1.366428338e-16,187730097_R_Shigella_boydii_CDC_3083_94_uid58415:-1.366428338e-16):1.368621642e-16,82543616_R_Shigella_boydii_Sb227_uid58215:-1.368621642e-16):1.370821998e-16,383177839_R_Shigella_sonnei_53G_uid84383:-1.370821998e-16):1.373029441e-16,74311738_R_Shigella_sonnei_Ss046_uid58217:-1.373029441e-16):1.260640338e-16,194439563_R_Escherichia_coli_101_1_uid54363:-1.260640338e-16):1.721832155e-16,425288827_R_Escherichia_coli_3006_uid181909:-1.721832155e-16):1.724618291e-16,417597098_R_Escherichia_coli_3030_1_uid179766:-1.724618291e-16):2.418378841e-16,415809837_R_Escherichia_coli_LT_68_uid179588:-2.418378841e-16):2.306956934e-16,300917358_R_Escherichia_coli_MS_115_1_uid50627:-2.306956934e-16):2.310708084e-16,300822312_R_Escherichia_coli_MS_119_7_uid50577:-2.310708084e-16):2.66164217e-16,419863866_R_Escherichia_coli_O103_H25_CVM9340_uid180442:-2.66164217e-16):2.665984164e-16,458467113_R_Escherichia_coli_O103_H25_NIPH_11060424_uid190303:-2.665984164e-16):0.00084588773,414575479_R_Shigella_sonnei_3233_85_uid170462:-0.00084588773):0.001332410265,420357993_R_Shigella_sonnei_3226_85_uid180552:-0.001332410265):0.0006672972719,418264203_R_Shigella_sonnei_Moseley_uid179983:-0.0006672972719):0.01234113948,432534158_R_Escherichia_coli_KTE234_uid184448:0.0597126587):0.008224973905):0.007114255772,432968035_R_Escherichia_coli_KTE203_uid184530:0.0502110799):0.01227617304):0.009596520079,419221743_R_Escherichia_coli_DEC8E_uid180211:0.04327333798):0.003497169292,((((((((((((((((((((((((((((((((((((((((((((((((((((((((((((((((((((((((((((331668610_R_Escherichia_coli_TA271_uid52521:-3.222416035e-17,425273029_R_Escherichia_coli_TW15901_uid181906:3.222416035e-17):2.422304781e-17,425283509_R_Escherichia_coli_TW00353_uid181908:-2.422304781e-17):4.046370933e-17,387607529_R_Escherichia_coli_042_uid161985:-4.046370933e-17):5.677852911e-17,218554500_R_Escherichia_coli_IAI1_uid59377:-5.677852911e-17):4.064889793e-17,417602515_R_Escherichia_coli_STEC_94C_uid179767:-4.064889793e-17):4.074212934e-17,417623765_R_Escherichia_coli_STEC_H_1_8_uid179771:-4.074212934e-17):6.533726306e-17,260844320_R_Escherichia_coli_O103_H2_12009_uid41013:-6.533726306e-17):6.548780975e-17,260868508_R_Escherichia_coli_O111_H_11128_uid41023:-6.548780975e-17):6.56390518e-17,419197317_R_Escherichia_coli_DEC8A_uid180207:-6.56390518e-17):6.579099405e-17,419203617_R_Escherichia_coli_DEC8B_uid180208:-6.579099405e-17):9.067250688e-17,425422758_R_Escherichia_coli_0_1288_uid181931:-9.067250688e-17):8.262124834e-17,194429919_R_Escherichia_coli_B171_uid54319:-8.262124834e-17):8.281383867e-17,293410275_R_Escherichia_coli_B354_uid46999:-8.281383867e-17):8.300732894e-17,423705899_R_Escherichia_coli_B799_uid181715:-8.300732894e-17):8.32017255e-17,191168286_R_Escherichia_coli_B7A_uid54297:-8.32017255e-17):8.339703471e-17,419289875_R_Escherichia_coli_DEC11A_uid180223:-8.339703471e-17):8.359326303e-17,419295211_R_Escherichia_coli_DEC11B_uid180224:-8.359326303e-17):8.379041695e-17,419300567_R_Escherichia_coli_DEC11C_uid180225:-8.379041695e-17):8.398850304e-17,419306612_R_Escherichia_coli_DEC11D_uid180226:-8.398850304e-17):8.418752793e-17,419311637_R_Escherichia_coli_DEC11E_uid180227:-8.418752793e-17):8.438749831e-17,419317027_R_Escherichia_coli_DEC12A_uid180228:-8.438749831e-17):8.458842092e-17,419323197_R_Escherichia_coli_DEC12B_uid180229:-8.458842092e-17):8.47903026e-17,419329165_R_Escherichia_coli_DEC12C_uid180230:-8.47903026e-17):8.499315021e-17,419334759_R_Escherichia_coli_DEC12D_uid180231:-8.499315021e-17):8.519697071e-17,419340205_R_Escherichia_coli_DEC12E_uid180232:-8.519697071e-17):8.540177113e-17,419370340_R_Escherichia_coli_DEC14A_uid180238:-8.540177113e-17):8.560755853e-17,419391958_R_Escherichia_coli_DEC15A_uid180242:-8.560755853e-17):8.581434007e-17,419397017_R_Escherichia_coli_DEC15B_uid180243:-8.581434007e-17):8.602212297e-17,419402370_R_Escherichia_coli_DEC15C_uid180244:-8.602212297e-17):8.623091453e-17,419407486_R_Escherichia_coli_DEC15D_uid180245:-8.623091453e-17):8.644072211e-17,419413057_R_Escherichia_coli_DEC15E_uid180246:-8.644072211e-17):7.798639783e-17,415805086_R_Escherichia_coli_E128010_uid179587:-7.798639783e-17):8.686341513e-17,458629031_R_Escherichia_coli_EC302_04_uid190523:-8.686341513e-17):8.707631566e-17,420391658_R_Escherichia_coli_EPEC_C342_62_uid180557:-8.707631566e-17):9.601928862e-17,422956712_R_Escherichia_coli_H494_uid181568:-9.601928862e-17):9.625578933e-17,331677801_R_Escherichia_coli_H591_uid52525:-9.625578933e-17):1.052655905e-16,417592068_R_Escherichia_coli_2534_86_uid179765:-1.052655905e-16):1.055261489e-16,417276729_R_Escherichia_coli_3_2303_uid179726:-1.055261489e-16):1.057880004e-16,417177612_R_Escherichia_coli_3_2608_uid179715:-1.057880004e-16):1.060511546e-16,417189786_R_Escherichia_coli_4_0522_uid179717:-1.060511546e-16):1.063156213e-16,417248999_R_Escherichia_coli_4_0967_uid179722:-1.063156213e-16):1.065814104e-16,417135331_R_Escherichia_coli_5_0588_uid179710:-1.065814104e-16):1.068485317e-16,417221850_R_Escherichia_coli_96_154_uid179719:-1.068485317e-16):1.071169953e-16,417167969_R_Escherichia_coli_99_0741_uid179714:-1.071169953e-16):1.073868114e-16,417207065_R_Escherichia_coli_JB1_95_uid179718:-1.073868114e-16):1.076579903e-16,432809573_R_Escherichia_coli_KTE101_uid184506:-1.076579903e-16):1.16924754e-16,417187409_R_Escherichia_coli_93_0624_uid179716:-1.16924754e-16):1.262385571e-16,432815612_R_Escherichia_coli_KTE115_uid184507:-1.262385571e-16):1.446397426e-16,432831890_R_Escherichia_coli_KTE135_uid184510:-1.446397426e-16):1.631348118e-16,432850896_R_Escherichia_coli_KTE144_uid184514:-1.631348118e-16):1.635520364e-16,432869112_R_Escherichia_coli_KTE147_uid184516:-1.635520364e-16):1.821904451e-16,432685710_R_Escherichia_coli_KTE156_uid184479:-1.821904451e-16):2.100576211e-16,415817661_R_Escherichia_coli_OK1180_uid179589:-2.100576211e-16):2.197554853e-16,458976948_R_Escherichia_coli_O45_H2_03_EN_705_uid190308:-2.197554853e-16):2.386836063e-16,432934570_R_Escherichia_coli_KTE184_uid184525:-2.386836063e-16):2.945254863e-16,432543480_R_Escherichia_coli_KTE236_uid184450:-2.945254863e-16):2.952904876e-16,432548970_R_Escherichia_coli_KTE237_uid184451:-2.952904876e-16):3.053113318e-16,432750381_R_Escherichia_coli_KTE29_uid184493:-3.053113318e-16):3.24660519e-16,450216439_R_Escherichia_coli_O08_uid189394:-3.24660519e-16):3.255104156e-16,419869890_R_Escherichia_coli_O103_H2_CVM9450_uid180443:-3.255104156e-16):3.263647736e-16,419892007_R_Escherichia_coli_O111_H8_CVM9570_uid180446:-3.263647736e-16):3.272236283e-16,419897260_R_Escherichia_coli_O111_H8_CVM9574_uid180447:-3.272236283e-16):3.280870152e-16,420091522_R_Escherichia_coli_O111_H8_CVM9602_uid180482:-3.280870152e-16):3.289549703e-16,420095273_R_Escherichia_coli_O111_H8_CVM9634_uid180483:-3.289549703e-16):3.298275299e-16,458687976_R_Escherichia_coli_O113_H21_CL_3_uid190305:-3.298275299e-16):3.684995571e-16,432602434_R_Escherichia_coli_KTE66_uid184462:-3.684995571e-16):3.694822226e-16,432631648_R_Escherichia_coli_KTE80_uid184468:-3.694822226e-16):3.609709085e-16,433193896_R_Escherichia_coli_KTE90_uid184577:-3.609709085e-16):3.61938659e-16,432805976_R_Escherichia_coli_KTE91_uid184505:-3.61938659e-16):3.629116124e-16,300818660_R_Escherichia_coli_MS_107_1_uid50575:-3.629116124e-16):3.543137631e-16,300925008_R_Escherichia_coli_MS_182_1_uid50641:-3.543137631e-16):3.552713679e-16,301327706_R_Escherichia_coli_MS_78_1_uid50771:-3.552713679e-16):3.562341629e-16,415874744_R_Escherichia_coli_MS_79_10_uid179595:-3.562341629e-16):3.668563038e-16,458318518_R_Escherichia_coli_NCCP15657_uid190364:-3.668563038e-16):0.02353866809,432674989_R_Escherichia_coli_KTE142_uid184477:0.04268794977):0.003433356901,193066393_R_Escherichia_coli_E22_uid54301:0.04255748597):0.004276593835):0.002409210416,((421774274_R_Escherichia_coli_AD30_uid180950:-2.92404418e-17,422786500_R_Escherichia_coli_H489_uid181527:2.92404418e-17):7.612957883e-16,422816808_R_Escherichia_coli_M919_uid181533:-7.612957883e-16):0.06309617606):0.01195318502):0.0006148602804,((((((((((458957135_R_Escherichia_coli_97_0264_uid190228:2.130562926e-17,417689980_R_Shigella_boydii_5216_82_uid179789:-2.130562926e-17):-2.133761969e-17,420346199_R_Shigella_boydii_965_58_uid180550:2.133761969e-17):0,(300951540_R_Escherichia_coli_MS_116_1_uid50635:1.06368673e-17,300956569_R_Escherichia_coli_MS_175_1_uid50639:-1.06368673e-17):0):7.490661371e-17,417618481_R_Escherichia_coli_G58_1_uid179770:-7.490661371e-17):7.501959503e-17,432377063_R_Escherichia_coli_KTE12_uid184417:-7.501959503e-17):1.609991093e-16,422772212_R_Escherichia_coli_E482_uid181524:-1.609991093e-16):0.01191728802,(((((((((((((((((((((((((((((((((((((((((((((((((((((((432661145_R_Escherichia_coli_KTE111_uid184474:0,300904802_R_Escherichia_coli_MS_84_1_uid50623:0):-1.968262426e-17,415861150_R_Escherichia_coli_MS_85_1_uid179594:1.968262426e-17):0,((432531298_R_Escherichia_coli_KTE233_uid184447:-9.800589459e-18,432580658_R_Escherichia_coli_KTE56_uid184457:9.800589459e-18):-6.869888329e-17,419809007_R_Escherichia_coli_O32_H37_P4_uid180423:6.869888329e-17):0):0,417833199_R_Escherichia_coli_O104_H4_01_09591_uid179824:0):0,423003654_R_Escherichia_coli_O104_H4_04_8351_uid181573:0):0,422999986_R_Escherichia_coli_O104_H4_09_7901_uid181572:0):0,429771377_R_Escherichia_coli_O104_H4_11_02030_uid183781:0):0,429781307_R_Escherichia_coli_O104_H4_11_02033_1_uid183782:0):0,429784957_R_Escherichia_coli_O104_H4_11_02092_uid183783:0):0,429790938_R_Escherichia_coli_O104_H4_11_02093_uid183784:0):0,429796761_R_Escherichia_coli_O104_H4_11_02281_uid183785:0):0,429798363_R_Escherichia_coli_O104_H4_11_02318_uid183786:0):0,429806876_R_Escherichia_coli_O104_H4_11_02913_uid183787:0):0,429811709_R_Escherichia_coli_O104_H4_11_03439_uid183788:0):0,429822507_R_Escherichia_coli_O104_H4_11_03943_uid183790:0):0,429817296_R_Escherichia_coli_O104_H4_11_04080_uid183789:0):0,423010225_R_Escherichia_coli_O104_H4_11_3677_uid181574:0):0,423019451_R_Escherichia_coli_O104_H4_11_4404_uid181576:0):0,423024617_R_Escherichia_coli_O104_H4_11_4522_uid181577:0):0,423030438_R_Escherichia_coli_O104_H4_11_4623_uid181578:0):0,423038266_R_Escherichia_coli_O104_H4_11_4632_C1_uid181579:0):0,423043387_R_Escherichia_coli_O104_H4_11_4632_C2_uid181580:0):0,423045114_R_Escherichia_coli_O104_H4_11_4632_C3_uid181581:0):0,423053652_R_Escherichia_coli_O104_H4_11_4632_C4_uid181582:0):0,423060627_R_Escherichia_coli_O104_H4_11_4632_C5_uid181583:0):0,417867014_R_Escherichia_coli_O104_H4_C227_11_uid179836:0):0,422988017_R_Escherichia_coli_O104_H4_C227_11_uid181570:0):0,422994908_R_Escherichia_coli_O104_H4_C236_11_uid181571:0):0,474505187_R_Escherichia_coli_O104_H4_E112_10_uid195940:0):0,429913895_R_Escherichia_coli_O104_H4_Ec11_4984_uid183754:0):0,429924747_R_Escherichia_coli_O104_H4_Ec11_4986_uid183756:0):0,429928682_R_Escherichia_coli_O104_H4_Ec11_4987_uid183757:0):0,429935222_R_Escherichia_coli_O104_H4_Ec11_4988_uid183758:0):0,429940903_R_Escherichia_coli_O104_H4_Ec11_5603_uid183759:0):0,429918926_R_Escherichia_coli_O104_H4_Ec11_5604_uid183755:0):0,429943583_R_Escherichia_coli_O104_H4_Ec11_6006_uid183760:0):0,429719490_R_Escherichia_coli_O104_H4_Ec11_9450_uid183751:0):0,429908026_R_Escherichia_coli_O104_H4_Ec11_9941_uid183753:0):0,429724826_R_Escherichia_coli_O104_H4_Ec11_9990_uid183752:0):0,429951176_R_Escherichia_coli_O104_H4_Ec12_0465_uid183762:0):0,429954491_R_Escherichia_coli_O104_H4_Ec12_0466_uid183763:0):0,459017183_R_Escherichia_coli_O104_H4_GOS1_uid190298:0):0,458021135_R_Escherichia_coli_O104_H4_GOS2_uid190299:0):0,458573865_R_Escherichia_coli_O104_H4_H112180280_uid190596:0):0,458374498_R_Escherichia_coli_O104_H4_H112180282_uid190294:0):0,458196779_R_Escherichia_coli_O104_H4_H112180283_uid190297:0):0,417805454_R_Escherichia_coli_O104_H4_LB226692_uid179817:0):0,458079280_R_Escherichia_coli_O104_H4_ON2010_uid190355:0):0,459060107_R_Escherichia_coli_O104_H4_TY_2482_uid190295:0):3.162653127e-17,218695523_R_Escherichia_coli_55989_uid59383:-3.162653127e-17):4.223136617e-17,419922400_R_Escherichia_coli_541_15_uid180452:-4.223136617e-17):7.401486831e-17,410482105_R_Escherichia_coli_O104_H4_2009EL_2050_uid175905:-7.401486831e-17):7.412517363e-17,407469781_R_Escherichia_coli_O104_H4_2009EL_2071_uid176128:-7.412517363e-17):7.423580821e-17,407481556_R_Escherichia_coli_O104_H4_2011C_3493_uid176127:-7.423580821e-17):0.007018656291,312973873_R_Escherichia_coli_1827_70_uid60615:-0.007018656291):0.0203575732):0.01877876389,417613337_R_Escherichia_coli_STEC_EH250_uid179769:0.03880478358):0.01003843043,(((((((((((((((((((((((((((((((((((((((((((((((((((((((((298381046_R_Escherichia_coli_FVEC1302_uid49707:0,293405402_R_Escherichia_coli_FVEC1412_uid46997:0):1.507127136e-05,432517978_R_Escherichia_coli_KTE228_uid184445:-1.507127136e-05):7.548132588e-06,432538076_R_Escherichia_coli_KTE235_uid184449:-7.548132588e-06):3.780335507e-06,432476102_R_Escherichia_coli_KTE208_uid184437:-3.780335507e-06):1.893312791e-06,432912952_R_Escherichia_coli_KTE190_uid184522:-1.893312791e-06):9.482341563e-07,432489519_R_Escherichia_coli_KTE213_uid184440:-9.482341563e-07):4.749085924e-07,432402178_R_Escherichia_coli_KTE26_uid184422:-4.749085924e-07):2.37851377e-07,432353824_R_Escherichia_coli_KTE2_uid184412:-2.37851377e-07):1.19124894e-07,442598113_R_Escherichia_coli_O5_K4_L_H4_ATCC_23502_uid186642:-1.19124894e-07):5.966238398e-08,432627496_R_Escherichia_coli_KTE77_uid184467:-5.966238398e-08):2.988132843e-08,432793116_R_Escherichia_coli_KTE78_uid184502:-2.988132843e-08):1.496581684e-08,432426348_R_Escherichia_coli_KTE181_uid184427:-1.496581684e-08):7.49552714e-09,432799073_R_Escherichia_coli_KTE79_uid184503:-7.49552714e-09):3.754094243e-09,433203487_R_Escherichia_coli_KTE95_uid184579:-3.754094243e-09):1.880223159e-09,300928947_R_Escherichia_coli_MS_187_1_uid50629:-1.880223159e-09):9.417049829e-10,474562405_R_Escherichia_coli_O127_B8_C43_90_uid195941:-9.417049829e-10):4.716518924e-10,432774998_R_Escherichia_coli_KTE54_uid184498:-4.716518924e-10):2.362270017e-10,432637138_R_Escherichia_coli_KTE81_uid184469:-2.362270017e-10):1.183147163e-10,331683468_R_Escherichia_coli_H299_uid52527:-1.183147163e-10):5.925831233e-11,419142753_R_Escherichia_coli_DEC6A_uid180197:-5.925831233e-11):2.967978911e-11,433178555_R_Escherichia_coli_KTE82_uid184574:-2.967978911e-11):1.486529621e-11,432641293_R_Escherichia_coli_KTE83_uid184470:-1.486529621e-11):7.445397072e-12,433018870_R_Escherichia_coli_KTE105_uid184541:-7.445397072e-12):3.729085769e-12,432886851_R_Escherichia_coli_KTE158_uid184518:-3.729085769e-12):1.867755138e-12,419148698_R_Escherichia_coli_DEC6B_uid180198:-1.867755138e-12):9.354785146e-13,300899169_R_Escherichia_coli_MS_198_1_uid50625:-9.354785146e-13):4.685470971e-13,433130453_R_Escherichia_coli_KTE163_uid184564:-4.685470971e-13):2.346757928e-13,433135162_R_Escherichia_coli_KTE166_uid184565:-2.346757928e-13):1.175289406e-13,433158942_R_Escherichia_coli_KTE177_uid184570:-1.175289406e-13):5.887265983e-14,170019746_R_Escherichia_coli_ATCC_8739_uid58783:-5.887265983e-14):2.948443422e-14,419154157_R_Escherichia_coli_DEC6C_uid180199:-2.948443422e-14):1.476171102e-14,417586845_R_Escherichia_coli_STEC_C165_02_uid179764:-1.476171102e-14):7.390636484e-15,459009993_R_Escherichia_coli_TW10598_uid190208:-7.390636484e-15):3.707989626e-15,419175472_R_Escherichia_coli_DEC7B_uid180203:-3.707989626e-15):1.847908866e-15,457908905_R_Escherichia_coli_TW14425_uid190212:-1.847908866e-15):9.224589903e-16,417639479_R_Escherichia_coli_TX1999_uid179774:-9.224589903e-16):4.557963068e-16,418303243_R_Escherichia_coli_UMNF18_uid179992:-4.557963068e-16):2.439363265e-16,218689909_R_Escherichia_coli_ED1a_uid59379:-2.439363265e-16):1.190503702e-16,427809602_R_Escherichia_coli_IMT2125_uid182960:-1.190503702e-16):6.90456722e-17,157161388_R_Escherichia_coli_HS_uid58393:-6.90456722e-17):2.515195525e-17,419916354_R_Escherichia_coli_KD2_uid180451:-2.515195525e-17):1.259827546e-17,432666278_R_Escherichia_coli_KTE116_uid184475:-1.259827546e-17):0,433053416_R_Escherichia_coli_KTE122_uid184548:0):0,432839534_R_Escherichia_coli_KTE140_uid184512:0):-6.332822957e-18,432862041_R_Escherichia_coli_KTE146_uid184515:6.332822957e-18):-6.344131569e-18,417634834_R_Escherichia_coli_STEC_S1191_uid179773:6.344131569e-18):-6.355480642e-18,422973304_R_Escherichia_coli_TA124_uid181569:6.355480642e-18):0,331673434_R_Escherichia_coli_TA280_uid52523:0):6.378301039e-18,218705411_R_Escherichia_coli_UMN026_uid62981:-6.378301039e-18):6.389772804e-18,404375289_R_Escherichia_1_1_43_uid55599:-6.389772804e-18):6.401285908e-18,417255019_R_Escherichia_coli_2_3916_uid179723:-6.401285908e-18):6.412840575e-18,417272059_R_Escherichia_coli_2_4168_uid179725:-6.412840575e-18):1.92733111e-17,419932483_R_Escherichia_coli_576_1_uid180454:-1.92733111e-17):1.287215101e-17,417291332_R_Escherichia_coli_B41_uid179729:-1.287215101e-17):6.447756223e-18,427805046_R_Escherichia_coli_chi7122_uid182955:-6.447756223e-18):2.583791766e-17,425115299_R_Escherichia_coli_8_0566_uid181880:-2.583791766e-17):2.588498127e-17,425120017_R_Escherichia_coli_8_0569_uid181881:-2.588498127e-17):0.02591829672):0.005406327176,301018234_R_Escherichia_coli_MS_69_1_uid50653:0.04086847043):0.01773883578):0.003484956018):0.01175824221,((416287891_R_Shigella_boydii_ATCC_9905_uid179635:0,194434963_R_Shigella_dysenteriae_1012_uid54365:0):0,417671891_R_Shigella_dysenteriae_155_74_uid179784:0):0.04496157941):0.002080767476):0.01352492752,((((419355380_R_Escherichia_coli_DEC13C_uid180235:0,419360448_R_Escherichia_coli_DEC13D_uid180236:0):-2.216982015e-17,419365559_R_Escherichia_coli_DEC13E_uid180237:2.216982015e-17):0,(419345578_R_Escherichia_coli_DEC13A_uid180233:0,419349985_R_Escherichia_coli_DEC13B_uid180234:0):0):1.111960463e-17,416345539_R_Escherichia_coli_EC4100B_uid179641:-1.111960463e-17):0.06055961431):0.00486588712,((((((((((238901125_R_Escherichia_coli_BW2952_uid59391:1.088120575e-17,450244568_R_Escherichia_coli_S17_uid189395:-1.088120575e-17):0,(253773131_R_Escherichia_coli_BL21_Gold_DE3_pLysS_AG_uid59245:-2.172913565e-17,388477985_R_Escherichia_coli_K_12_substr_W3110_uid161931:2.172913565e-17):0):0,(471333736_R_Escherichia_coli_K_12_substr_MDS42_uid193705:0,16129863_R_Escherichia_coli_K_12_substr_MG1655_uid57779:0):0):0,(387621630_R_Escherichia_coli_DH1_uid162051:1.083144414e-17,170081564_R_Escherichia_coli_K_12_substr_DH10B_uid58979:-1.083144414e-17):0):0,(386595278_R_Escherichia_coli_DH1_uid161951:-1.622243689e-16,432417141_R_Escherichia_coli_KTE44_uid184425:1.622243689e-16):0):2.193033135e-17,417975008_R_Escherichia_coli_XH001_uid179879:-2.193033135e-17):2.196422676e-17,417943584_R_Escherichia_coli_XH140A_uid179867:-2.196422676e-17):2.419804982e-16,457976964_R_Escherichia_coli_K_12_substr_MG1655star_uid190200:-2.419804982e-16):2.423556618e-16,458915858_R_Escherichia_coli_K_12_substr_MG1655_uid190382:-2.423556618e-16):2.537652628e-16,418957717_R_Escherichia_coli_J53_uid180157:-2.537652628e-16):0.04518815798):0.01758846156,((386280971_R_Escherichia_4_1_40B_uid55603:0,417265704_R_Escherichia_coli_3_3884_uid179724:0):5.845415559e-17,432691851_R_Escherichia_coli_KTE161_uid184480:-5.845415559e-17):0.03610286792):0.005376260785,(((((((((((((((((((((((((419243572_R_Escherichia_coli_DEC9D_uid180215:0,419249394_R_Escherichia_coli_DEC9E_uid180216:0):-7.091244868e-18,419209887_R_Escherichia_coli_DEC8C_uid180209:7.091244868e-18):-7.105427358e-18,419215955_R_Escherichia_coli_DEC8D_uid180210:7.105427358e-18):-1.423933338e-17,422835872_R_Escherichia_coli_E101_uid181538:1.423933338e-17):0,(419232730_R_Escherichia_coli_DEC9B_uid180213:0,419238131_R_Escherichia_coli_DEC9C_uid180214:0):0):0,(419227016_R_Escherichia_coli_DEC9A_uid180212:-5.639228062e-17,433173775_R_Escherichia_coli_KTE232_uid184573:5.639228062e-17):0):0,(432485667_R_Escherichia_coli_KTE212_uid184439:-1.407015318e-17,420135240_R_Escherichia_coli_O26_H11_CVM9952_uid180489:1.407015318e-17):0):0,(420128527_R_Escherichia_coli_O26_H11_CVM10224_uid180488:0,419903391_R_Escherichia_coli_O26_H11_CVM9942_uid180448:0):0):0,(419911035_R_Escherichia_coli_O26_H11_CVM10026_uid180449:0,420123783_R_Escherichia_coli_O26_H11_CVM10030_uid180487:0):0):0,(420106122_R_Escherichia_coli_O111_H11_CVM9553_uid180485:4.196118518e-17,420114124_R_Escherichia_coli_O26_H11_CVM10021_uid180486:-4.196118518e-17):0):0,(419878210_R_Escherichia_coli_O111_H11_CVM9534_uid180444:0,419882416_R_Escherichia_coli_O111_H11_CVM9545_uid180445:0):0):0,(474595441_R_Escherichia_coli_O111_B4_C48_93_uid195942:0,420103226_R_Escherichia_coli_O111_CVM9455_uid180484:0):0):0,(432622111_R_Escherichia_coli_KTE76_uid184466:-6.952472953e-18,331653323_R_Escherichia_coli_M718_uid52481:6.952472953e-18):0):2.179578944e-17,425379753_R_Escherichia_coli_EC1865_uid181924:-2.179578944e-17):4.368090589e-17,260855896_R_Escherichia_coli_O26_H11_11368_uid41021:-4.368090589e-17):4.377059974e-17,415792068_R_Escherichia_coli_EPECa14_uid179586:-4.377059974e-17):5.117077315e-17,432834903_R_Escherichia_coli_KTE136_uid184511:-5.117077315e-17):8.790219411e-17,415775251_R_Escherichia_coli_3431_uid179585:-8.790219411e-17):9.542412774e-17,188491931_R_Escherichia_coli_53638_uid54321:-9.542412774e-17):1.397547824e-16,417297998_R_Escherichia_coli_900105_10e_uid179730:-1.397547824e-16):1.768986064e-16,419255221_R_Escherichia_coli_DEC10A_uid180217:-1.768986064e-16):1.77266379e-16,419261433_R_Escherichia_coli_DEC10B_uid180218:-1.77266379e-16):1.776356839e-16,419267336_R_Escherichia_coli_DEC10C_uid180219:-1.776356839e-16):1.780065309e-16,419272951_R_Escherichia_coli_DEC10D_uid180220:-1.780065309e-16):1.783789295e-16,419284395_R_Escherichia_coli_DEC10F_uid180222:-1.783789295e-16):0.04143435002):0.00322080212,(416318432_R_Escherichia_coli_O157_H7_EC1212_uid179638:-9.674560699e-17,425294968_R_Escherichia_coli_PA38_uid181910:9.674560699e-17):0.04464446679):0.000505426478,416796980_R_Escherichia_coli_O157_H_H_2687_uid179688:0.04514452747):0.0002509628505,(((425144382_R_Escherichia_coli_10_0869_uid181885:-8.612639221e-17,445012566_R_Escherichia_coli_PA48_uid188370:8.612639221e-17):3.126819323e-16,416773998_R_Escherichia_coli_O157_H7_G5101_uid179686:-3.126819323e-16):3.239556546e-16,425261493_R_Escherichia_coli_EC96038_uid181904:-3.239556546e-16):0.04539277933):0.01915694311,209399275_R_Escherichia_coli_O157_H7_EC4115_uid59091:-2.428612866e-17):0,15802351_R_Escherichia_coli_O157_H7_EDL933_uid57831:0):0,15831908_R_Escherichia_coli_O157_H7_Sakai_uid57781:0):0,254793566_R_Escherichia_coli_O157_H7_TW14359_uid59235:0):0,291283093_R_Escherichia_coli_O55_H7_CB9615_uid46655:0):0,387507158_R_Escherichia_coli_O55_H7_RM12579_uid162153:0):0,387883017_R_Escherichia_coli_Xuzhou21_uid163995:0):0,425428929_R_Escherichia_coli_0_1304_uid181932:0):0,444925165_R_Escherichia_coli_09BKT078844_uid188354:0):0,421818647_R_Escherichia_coli_10_0821_uid180960:0):0,425138436_R_Escherichia_coli_10_0833_uid181884:0):0,425098367_R_Escherichia_coli_3_4870_uid181877:0):0,445045480_R_Escherichia_coli_3_4880_uid188376:0):0,425104516_R_Escherichia_coli_5_2239_uid181878:0):0,425267576_R_Escherichia_coli_5412_uid181905:0):0,425249382_R_Escherichia_coli_5905_uid181902:0):0,445023974_R_Escherichia_coli_7_1982_uid188372:0):0,421812598_R_Escherichia_coli_8_0416_uid180959:0):0,425126165_R_Escherichia_coli_8_0586_uid181882:0):0,425132071_R_Escherichia_coli_8_2524_uid181883:0):0,425150417_R_Escherichia_coli_88_0221_uid181886:0):0,428953508_R_Escherichia_coli_88_1042_uid183381:0):0,428947295_R_Escherichia_coli_88_1467_uid183380:0):0,428959433_R_Escherichia_coli_89_0511_uid183382:0):0,428971751_R_Escherichia_coli_90_0039_uid183384:0):0,428965881_R_Escherichia_coli_90_0091_uid183383:0):0,428978309_R_Escherichia_coli_90_2281_uid183385:0):0,424110175_R_Escherichia_coli_93_001_uid181756:0):0,428984082_R_Escherichia_coli_93_0055_uid183386:0):0,428990255_R_Escherichia_coli_93_0056_uid183387:0):0,428996030_R_Escherichia_coli_94_0618_uid183388:0):0,445051051_R_Escherichia_coli_95_0083_uid188377:0):0,429002180_R_Escherichia_coli_95_0183_uid183389:0):0,429014885_R_Escherichia_coli_95_0943_uid183391:0):0,429008398_R_Escherichia_coli_95_1288_uid183390:0):0,429045014_R_Escherichia_coli_96_0107_uid183396:0):0,429826693_R_Escherichia_coli_96_0109_uid183791:0):0,429026799_R_Escherichia_coli_96_0427_uid183393:0):0,429020798_R_Escherichia_coli_96_0428_uid183392:0):0,429039017_R_Escherichia_coli_96_0932_uid183395:0):0,429032873_R_Escherichia_coli_96_0939_uid183394:0):0,429050507_R_Escherichia_coli_97_0003_uid183397:0):0,429833000_R_Escherichia_coli_97_0010_uid183792:0):0,417124342_R_Escherichia_coli_97_0246_uid179709:0):0,429055768_R_Escherichia_coli_97_1742_uid183398:0):0,445056863_R_Escherichia_coli_99_0670_uid188378:0):0,429067476_R_Escherichia_coli_99_0672_uid183400:0):0,444930999_R_Escherichia_coli_99_0814_uid188355:0):0,444936314_R_Escherichia_coli_99_0815_uid188356:0):0,444941962_R_Escherichia_coli_99_0816_uid188357:0):0,444947562_R_Escherichia_coli_99_0839_uid188358:0):0,444953135_R_Escherichia_coli_99_0848_uid188359:0):0,444958643_R_Escherichia_coli_99_1753_uid188360:0):0,445034633_R_Escherichia_coli_99_1762_uid188374:0):0,444963818_R_Escherichia_coli_99_1775_uid188361:0):0,445029144_R_Escherichia_coli_99_1781_uid188373:0):0,444969687_R_Escherichia_coli_99_1793_uid188362:0):0,444975038_R_Escherichia_coli_99_1805_uid188363:0):0,444980491_R_Escherichia_coli_ATCC_700728_uid188364:0):0,425255186_R_Escherichia_coli_CB7326_uid181903:0):0,419045453_R_Escherichia_coli_DEC3A_uid180180:0):0,419051484_R_Escherichia_coli_DEC3B_uid180181:0):0,419057488_R_Escherichia_coli_DEC3C_uid180182:0):0,419062870_R_Escherichia_coli_DEC3D_uid180183:0):0,419075688_R_Escherichia_coli_DEC3F_uid180185:0):0,419081002_R_Escherichia_coli_DEC4A_uid180186:0):0,419098357_R_Escherichia_coli_DEC4D_uid180189:0):0,419104262_R_Escherichia_coli_DEC4E_uid180190:0):0,419115125_R_Escherichia_coli_DEC5A_uid180192:0):0,419120750_R_Escherichia_coli_DEC5B_uid180193:0):0,419126012_R_Escherichia_coli_DEC5C_uid180194:0):0,419131853_R_Escherichia_coli_DEC5D_uid180195:0):0,420315494_R_Escherichia_coli_EC1734_uid180544:0):0,425311652_R_Escherichia_coli_EC1735_uid181913:0):0,425317596_R_Escherichia_coli_EC1736_uid181914:0):0,425323684_R_Escherichia_coli_EC1737_uid181915:0):0,420309694_R_Escherichia_coli_EC1738_uid180543:0):0,424575660_R_Escherichia_coli_EC1845_uid181787:0):0,425329867_R_Escherichia_coli_EC1846_uid181916:0):0,425336015_R_Escherichia_coli_EC1847_uid181917:0):0,425342466_R_Escherichia_coli_EC1848_uid181918:0):0,425348265_R_Escherichia_coli_EC1849_uid181919:0):0,425354572_R_Escherichia_coli_EC1850_uid181920:0):0,425360525_R_Escherichia_coli_EC1856_uid181921:0):0,425366669_R_Escherichia_coli_EC1862_uid181922:0):0,424581531_R_Escherichia_coli_EC1863_uid181788:0):0,425373082_R_Escherichia_coli_EC1864_uid181923:0):0,425385909_R_Escherichia_coli_EC1866_uid181925:0):0,425392596_R_Escherichia_coli_EC1868_uid181926:0):0,425398750_R_Escherichia_coli_EC1869_uid181927:0):0,425404784_R_Escherichia_coli_EC1870_uid181928:0):0,424538637_R_Escherichia_coli_EC4013_uid181781:0):0,424506798_R_Escherichia_coli_EC4196_uid181776:0):0,424500628_R_Escherichia_coli_EC4203_uid181775:0):0,424544572_R_Escherichia_coli_EC4402_uid181782:0):0,424526470_R_Escherichia_coli_EC4421_uid181779:0):0,424532636_R_Escherichia_coli_EC4422_uid181780:0):0,424557116_R_Escherichia_coli_EC4436_uid181784:0):0,424563461_R_Escherichia_coli_EC4437_uid181785:0):0,424550837_R_Escherichia_coli_EC4439_uid181783:0):0,424569504_R_Escherichia_coli_EC4448_uid181786:0):0,425174535_R_Escherichia_coli_FDA504_uid181890:0):0,424077787_R_Escherichia_coli_FDA505_uid181751:0):0,425162821_R_Escherichia_coli_FDA506_uid181888:0):0,425168447_R_Escherichia_coli_FDA507_uid181889:0):0,424084167_R_Escherichia_coli_FDA517_uid181752:0):0,424097113_R_Escherichia_coli_FRIK1985_uid181754:0):0,424103416_R_Escherichia_coli_FRIK1990_uid181755:0):0,424090606_R_Escherichia_coli_FRIK1996_uid181753:0):0,425186714_R_Escherichia_coli_FRIK1997_uid181892:0):0,425180481_R_Escherichia_coli_FRIK1999_uid181891:0):0,425206421_R_Escherichia_coli_FRIK2001_uid181895:0):0,425417624_R_Escherichia_coli_FRIK523_uid181930:0):0,421824240_R_Escherichia_coli_FRIK920_uid180961:0):0,458583306_R_Escherichia_coli_H30_uid190226:0):0,433043504_R_Escherichia_coli_KTE117_uid184546:0):0,432947823_R_Escherichia_coli_KTE196_uid184527:0):0,425243288_R_Escherichia_coli_MA6_uid181901:0):0,458614071_R_Escherichia_coli_NCCP15658_uid190367:0):0,425199945_R_Escherichia_coli_NE037_uid181894:0):0,425411366_R_Escherichia_coli_NE098_uid181929:0):0,425193582_R_Escherichia_coli_NE1487_uid181893:0):0,416786001_R_Escherichia_coli_O157_H_493_89_uid179687:0):0,458092116_R_Escherichia_coli_O157_H_493_89_uid190304:0):0,416312457_R_Escherichia_coli_O157_H7_1044_uid179637:0):0,416326314_R_Escherichia_coli_O157_H7_1125_uid179639:0):0,452970562_R_Escherichia_coli_O157_H7_EC4009_uid190193:0):0,195939220_R_Escherichia_coli_O157_H7_EC4024_uid54969:0):0,208820421_R_Escherichia_coli_O157_H7_EC4042_uid54961:0):0,208816575_R_Escherichia_coli_O157_H7_EC4045_uid54957:0):0,168751842_R_Escherichia_coli_O157_H7_EC4113_uid54965:0):0,168777340_R_Escherichia_coli_O157_H7_EC4196_uid54963:0):0,208810274_R_Escherichia_coli_O157_H7_EC4206_uid54959:0):0,168758227_R_Escherichia_coli_O157_H7_EC4401_uid54971:0):0,168771520_R_Escherichia_coli_O157_H7_EC4486_uid54973:0):0,168802260_R_Escherichia_coli_O157_H7_EC508_uid54977:0):0,168790328_R_Escherichia_coli_O157_H7_EC869_uid54979:0):0,261227589_R_Escherichia_coli_O157_H7_FRIK2000_uid55943:0):0,261255819_R_Escherichia_coli_O157_H7_FRIK966_uid55561:0):0,416829058_R_Escherichia_coli_O157_H7_LSU_61_uid179691:0):0,217329032_R_Escherichia_coli_O157_H7_TW14588_uid55087:0):0,416808425_R_Escherichia_coli_O55_H7_3256_97_uid179689:0):0,416827678_R_Escherichia_coli_O55_H7_USDA_5905_uid179690:0):0,424134586_R_Escherichia_coli_PA10_uid181760:0):0,444985852_R_Escherichia_coli_PA11_uid188365:0):0,444996369_R_Escherichia_coli_PA13_uid188367:0):0,424141202_R_Escherichia_coli_PA14_uid181761:0):0,424147630_R_Escherichia_coli_PA15_uid181762:0):0,444991133_R_Escherichia_coli_PA19_uid188366:0):0,420269730_R_Escherichia_coli_PA22_uid180536:0):0,425218287_R_Escherichia_coli_PA23_uid181897:0):0,424153563_R_Escherichia_coli_PA24_uid181763:0):0,424236896_R_Escherichia_coli_PA25_uid181764:0):0,424313655_R_Escherichia_coli_PA28_uid181765:0):0,445001979_R_Escherichia_coli_PA2_uid188368:0):0,423712064_R_Escherichia_coli_PA31_uid181766:0):0,424449989_R_Escherichia_coli_PA32_uid181767:0):0,424456154_R_Escherichia_coli_PA33_uid181768:0):0,425156284_R_Escherichia_coli_PA34_uid181887:0):0,445040303_R_Escherichia_coli_PA35_uid188375:0):0,424462465_R_Escherichia_coli_PA39_uid181769:0):0,424115889_R_Escherichia_coli_PA3_uid181757:0):0,420275711_R_Escherichia_coli_PA40_uid180537:0):0,424468860_R_Escherichia_coli_PA41_uid181770:0):0,424475445_R_Escherichia_coli_PA42_uid181771:0):0,425231098_R_Escherichia_coli_PA45_uid181899:0):0,445007450_R_Escherichia_coli_PA47_uid188369:0):0,425224806_R_Escherichia_coli_PA49_uid181898:0):0,425212161_R_Escherichia_coli_PA4_uid181896:0):0,424122246_R_Escherichia_coli_PA5_uid181758:0):0,421831172_R_Escherichia_coli_PA7_uid180962:0):0,445018286_R_Escherichia_coli_PA8_uid188371:0):0,424128418_R_Escherichia_coli_PA9_uid181759:0):0,425237188_R_Escherichia_coli_TT12B_uid181900:0):0,420280692_R_Escherichia_coli_TW06591_uid180538:0):0,424481194_R_Escherichia_coli_TW07945_uid181772:0):0,424487365_R_Escherichia_coli_TW09098_uid181773:0):0,420298507_R_Escherichia_coli_TW09109_uid180541:0):0,424493805_R_Escherichia_coli_TW09195_uid181774:0):0,420304385_R_Escherichia_coli_TW10119_uid180542:0):0,420288089_R_Escherichia_coli_TW10246_uid180539:0):0,420292696_R_Escherichia_coli_TW11039_uid180540:0):0);
