# Supplementary material for: Census of solo LuxR genes in prokaryotic genomes
Source: Front Cell Infect Microbiol. 2015 Mar 12;5:20. doi: 10.3389/fcimb.2015.00020 (PMC4357305; doi:10.3389/fcimb.2015.00020)
Supplement: Supplementary file 4 [file DataSheet2.XLSX]

## Sheet: Sheet1
Strain	GeneID	Topology	R1	R2	R3	R4	R5	R6	R7	R8	R9	R10	R11	Cysteins	Protein Length
Pseudomonas_aeruginosa_PACS2_uid54415	107101332	R												2	160
Pseudomonas_aeruginosa_PAb1_uid49007	296389701	R											+	5	160
Pseudomonas_aeruginosa_DK2_uid168996	392984626	R												3	160
Pseudomonas_aeruginosa_138244_uid179695	416859003	R												4	160
Pseudomonas_aeruginosa_152504_uid179696	416877635	R												4	160
Pseudomonas_aeruginosa_MPAO1_P1_uid180056	418588498	R												4	160
Pseudomonas_aeruginosa_MPAO1_P2_uid180057	418594289	R												4	160
Pseudomonas_aeruginosa_PADK2_CF510_uid180403	419755234	R												4	160
Pseudomonas_aeruginosa_PAO579_uid180873	421516543	R												2	160
Pseudomonas_aeruginosa_PA21_ST175_uid191937	458890637	R												3	160
Pseudomonas_aeruginosa_B136_33_uid196598	478479317	R												2	160
Pseudomonas_aeruginosa_RP73_uid209328	514412954	R												3	160
Rhizobium_etli_8C_3_uid55139	218514607	RI												1	161
Serratia_plymuthica_A30_uid180952	421781057	RI												2	161
Roseobacter_litoralis_Och_149_uid54719	339504568	RI												1	164
Methylobacterium_extorquens_AM1_uid57605	240141366	RI												2	165
Rhodobacterales_bacterium_HTCC2083_uid54195	254462674	RI												2	165
Methylobacterium_extorquens_DM4_uid61617	254563872	RI												2	165
Bradyrhizobium_CCGE_LA001_uid180899	421596188	RI												1	165
Burkholderia_thailandensis_MSMB43_uid182042	424906732	R										+		4	166
Brucella_BO2_uid52365	306842528	R												6	171
Brucella_melitensis_M5_90_uid158855	384210565	R												3	171
Brucella_melitensis_M28_uid158857	384407666	R												2	171
Brucella_melitensis_NI_uid158853	384444277	R												3	171
Rhizobium_etli_8C_3_uid55139	218515977	R												5	173
Enterobacter_cloacae_NCTC_9394_uid197202	479271386	R												0	173
Rhizobium_etli_Brasil_5_uid55137	218506954	R		+	+	+	+							3	179
Pseudomonas_GM17_uid171674	399005837	RI	+	+	+	+	+							3	183
Sinorhizobium_meliloti_1021_uid57603	15967032	R												4	184
Escherichia_coli_STEC_EH250_uid179769	417613337	R	+						+					4	184
Shigella_flexneri_K_315_uid180548	420336419	R	+						+					0	184
Shigella_dysenteriae_225_75_uid180555	420379441	R	+						+					0	184
Sinorhizobium_meliloti_2011_uid193772	470190252	R												3	184
Pseudomonas_syringae_tomato_T1_uid54815	213970237	R	+											2	185
Citromicrobium_bathyomarinum_JL354_uid48817	296285195	R											+	5	186
Rhodobacter_sphaeroides_KD131_uid59277	221638139	R	+			+	+							2	187
Rhodobacter_sphaeroides_WS8N_uid66751	332560166	R	+			+	+							2	187
Burkholderia_cenocepacia_BC7_uid188101	444362709	R	+			+	+							3	188
Burkholderia_cenocepacia_K56_2Valvano_uid188102	444368214	R	+			+	+							7	188
Pseudomonas_syringae_glycinea_B076_uid179600	416015309	RI	+			+	+							1	189
Nitrobacter_Nb_311A_uid54203	85713529	RI				+	+							0	191
Rhizobium_CF142_uid175318	405383492	R				+	+							3	192
Burkholderia_thailandensis_Bt4_uid54787	167615994	RXMI	+		+		+							7	194
Silicibacter_TrichCH4B_uid55971	259418954	RI				+	+							8	194
Sphingobium_indicum_B90A_uid167985	390165957	R												3	194
Oligotropha_carboxidovorans_OM5_uid59155	209886745	R				+	+							2	195
Pseudomonas_aeruginosa_NCMG1179_uid182047	424942857	RI	+						+					8	195
Shigella_flexneri_K_218_uid179793	417702490	R	+						+					4	196
Shigella_flexneri_K_304_uid179797	417723406	R	+						+					4	196
Shigella_flexneri_2747_71_uid179799	417733728	R	+						+					4	196
Shigella_flexneri_K_1770_uid180547	420331585	R	+						+					0	196
Acinetobacter_baumannii_1656_2_uid158677	384130104	RMI	+			+	+							3	197
Acinetobacter_baumannii_ATCC_17978_uid58731	126640216	RMI	+			+	+							2	198
Rhizobium_etli_Kim_5_uid55135	218460014	R				+	+							7	198
Nitratireductor_aquibiodomus_RA22_uid168057	390451339	RIXR	+	+	+	+	+							3	198
Acinetobacter_baumannii_Naval_18_uid179754	417548699	RMI	+			+	+							4	198
Acinetobacter_baumannii_Naval_2_uid180954	421793792	RMI	+			+	+							0	198
Rhizobium_Pop5_uid180898	421591963	R	+	+	+	+	+							0	199
Rhodobacter_sphaeroides_WS8N_uid66751	332558549	IRR												1	200
Loktanella_vestfoldensis_SKA53_uid54169	84517329	RI												2	202
Oceanicola_granulosus_HTCC2516_uid54177	89068253	RI												3	202
Roseobacter_CCS2_uid54627	126735985	RI												2	202
Burkholderia_phenoliruptrix_BR3459a_uid176370	407709499	RLI	+			+	+							6	202
Octadecabacter_arcticus_238_uid54699	478177626	R				+	+							0	202
Octadecabacter_antarcticus_307_uid54701	478183375	RI				+	+							4	202
Rhodobacter_sphaeroides_2_4_1_uid57653	77462285	R	+			+	+							1	203
Maritimibacter_alkaliphilus_HTCC2654_uid53325	84683702	RI	+			+	+		+					5	203
Aeromonas_hydrophila_ATCC_7966_uid58617	117619760	R												3	203
Rhodobacter_sphaeroides_ATCC_17029_uid58449	126461161	R	+			+	+							1	203
Rhodobacterales_bacterium_HTCC2150_uid54623	126724410	IRR												7	203
Rhodobacter_SW2_uid40865	260577153	RI	+			+	+		+					3	203
Celeribacter_baekdonensis_B30_uid176352	407788341	RI	+			+	+		+					8	203
Oceaniovalibus_guishaninsula_JLT2003_uid176356	407800527	RI	+			+	+		+					3	203
Escherichia_coli_KTE67_uid184463	432607817	R												3	204
Phaeobacter_gallaeciensis_2_10_uid54715	400754770	RI	+			+	+							3	205
Rhodobacter_sphaeroides_ATCC_17025_uid58451	146280184	R												0	206
Burkholderia_phytofirmans_PsJN_uid58729	187922148	RI	+			+	+							2	206
Rhodobacter_sphaeroides_KD131_uid59277	221639537	IRR												3	206
Roseobacter_SK209_2_6_uid54629	126740030	RI	+			+	+							0	207
Rhodobacter_sphaeroides_WS8N_uid66751	332560443	R				+	+							2	207
Shigella_flexneri_2a_2457T_uid57991	30063360	R	+						+					8	208
Shigella_flexneri_2a_301_uid62907	56480001	R	+						+					0	208
Sphingomonas_SKA58_uid54251	94497651	R												3	208
Shigella_flexneri_5_8401_uid58583	110805889	R	+						+					0	208
Shigella_flexneri_2002017_uid159233	384543572	R	+						+					3	208
Shigella_flexneri_2a_2457T_uid179593	415854954	R	+						+					3	208
Shigella_flexneri_VA_6_uid179794	417707778	R	+						+					4	208
Shigella_flexneri_K_272_uid179795	417712842	R	+						+					4	208
Shigella_flexneri_K_227_uid179796	417717559	R	+						+					4	208
Shigella_flexneri_K_671_uid179798	417728714	R	+						+					4	208
Shigella_flexneri_2930_71_uid179801	417743668	R	+						+					4	208
Shigella_flexneri_J1713_uid179823	417828236	R	+						+					4	208
Shigella_flexneri_6603_63_uid179982	418256660	R	+						+					4	208
Shigella_flexneri_2850_71_uid180545	420320740	R	+						+					0	208
Shigella_flexneri_K_404_uid180549	420342136	R	+						+					0	208
Shigella_flexneri_5a_M90T_uid182029	424838298	R	+						+					4	208
Burkholderia_pseudomallei_14_uid54781	167742620	R	+											6	210
Burkholderia_pseudomallei_9_uid54777	167828172	R	+											2	210
Burkholderia_pseudomallei_112_uid54769	167914947	RXMI	+											3	210
Burkholderia_pseudomallei_BCC215_uid54765	167922782	RXMI	+											3	210
Burkholderia_pseudomallei_1026b_uid162511	386864942	RXMI	+											2	210
Burkholderia_pseudomallei_354a_uid180009	418396254	RXMI	+											4	210
Burkholderia_pseudomallei_1026a_uid180043	418536092	RXMI	+											4	210
Burkholderia_pseudomallei_1258a_uid180044	418543707	RXMI	+											4	210
Burkholderia_pseudomallei_1258b_uid180045	418550260	RXMI	+											4	210
Burkholderia_pseudomallei_354e_uid180046	418555947	RXMI	+											4	210
Yersinia_pestis_PY_53_uid180675	420697488	RI	+			+	+							1	210
Yersinia_pestis_PY_66_uid180686	420755855	RI	+			+	+							3	210
Burkholderia_thailandensis_MSMB43_uid182042	424907007	RXMI	+											1	210
Erythrobacter_SD_21_uid54677	149184297	R				+	+							2	211
Rhodobacterales_bacterium_Y4I_uid54713	254464427	RI	+			+	+							7	211
Roseovarius_217_uid54245	85705437	RI	+			+	+							3	212
Rhodobacter_sphaeroides_KD131_uid59277	221369733	R												3	212
Massilia_timonae_CCUG_45783_uid182886	427402108	RLI	+	+	+	+	+							3	212
Bradyrhizobium_BTAi1_uid58505	148255499	R	+			+	+							3	213
Burkholderia_thailandensis_Bt4_uid54787	167616524	R												3	213
Acinetobacter_bereziniae_LMG_1003_uid173060	403051250	R												3	213
Yersinia_intermedia_ATCC_29909_uid54349	238794186	R	+			+	+							2	214
Yersinia_pestis_PY_05_uid180651	420567018	RI	+			+	+						+	4	214
Yersinia_pestis_PY_64_uid180684	420744809	RI	+			+	+							3	214
Burkholderia_thailandensis_TXDOH_uid54795	167578384	R												0	215
Rhizobium_etli_Brasil_5_uid55137	218506239	R												4	215
Burkholderia_thailandensis_E264_uid54655	257143030	R												4	215
Pseudomonas_putida_S11_uid180876	421529261	R	+											3	215
Novosphingobium_AP12_uid171681	399058651	RI	+			+	+							3	216
Erythrobacter_SD_21_uid54677	149184172	R												0	217
Polymorphum_gilvum_SL003B_26A1_uid65447	328542134	R				+	+							3	217
Rhizobium_CF122_uid171679	399037506	RI				+	+							9	217
Afipia_broomeae_ATCC_49717_uid179398	414171487	RI	+			+	+	+						2	218
Rhodobacter_sphaeroides_2_4_1_uid57653	77463692	IRR											+	5	219
Rhodobacter_sphaeroides_ATCC_17029_uid58449	126462525	IRR												2	219
Rhodobacter_sphaeroides_ATCC_17025_uid58451	146277747	IRR												0	219
Nitratireductor_indicus_C115_uid176490	407975652	R												6	219
Pseudomonas_aeruginosa_PA21_ST175_uid191937	458879012	RLI												2	219
Nitratireductor_pacificus_pht_3B_uid176350	407776782	R												2	220
Escherichia_coli_1827_70_uid60615	312973873	R	+						+					3	221
Enterobacter_radicincitans_DSM_16656_uid171147	397167321	R												3	221
Shigella_sonnei_3233_85_uid170462	414575479	R	+						+					4	221
Burkholderia_BT03_uid180532	420250867	R												0	221
Escherichia_coli_07798_uid181911	425300025	R	+						+					2	221
Escherichia_coli_SEPT362_uid189393	450202872	R	+						+					0	221
Paracoccus_aminophilus_JCM_7686_uid214795	530322291	R	+			+	+							3	221
Pseudomonas_aeruginosa_PAb1_uid49007	296387369	R											+	6	222
Pseudomonas_aeruginosa_138244_uid179695	416862604	R												3	222
Pseudomonas_aeruginosa_152504_uid179696	416879371	R												1	222
Pseudomonas_aeruginosa_MPAO1_P1_uid180056	418584541	R												4	222
Pseudomonas_aeruginosa_MPAO1_P2_uid180057	418591089	R												4	222
Pseudomonas_aeruginosa_CIG1_uid180490	420137611	R												2	222
Pseudomonas_aeruginosa_ATCC_14886_uid180765	421151982	R												3	222
Pseudomonas_aeruginosa_ATCC_25324_uid180766	421158047	R												2	222
Pseudomonas_aeruginosa_ATCC_700888_uid180767	421168122	R												1	222
Pseudomonas_aeruginosa_CI27_uid180768	421172658	R												4	222
Pseudomonas_aeruginosa_E2_uid180769	421178754	R												2	222
Pseudomonas_aeruginosa_18A_uid190021	451982987	R												1	222
Pseudomonas_aeruginosa_PA21_ST175_uid191937	458887629	R												1	222
Pseudomonas_aeruginosa_PACS2_uid54415	107100865	RI	+			+	+							0	223
Pelagibaca_bermudensis_HTCC2601_uid53327	114764851	R	+	+	+	+	+							4	223
Pseudomonas_aeruginosa_PAb1_uid49007	296390203	RLI	+			+	+						+	3	223
Pseudomonas_aeruginosa_138244_uid179695	416856812	RLI	+			+	+							2	223
Pseudomonas_aeruginosa_152504_uid179696	416875575	RLI	+			+	+							0	223
Pseudomonas_aeruginosa_MPAO1_P1_uid180056	418583285	RLI	+			+	+							4	223
Pseudomonas_aeruginosa_MPAO1_P2_uid180057	418592597	RLI	+			+	+							4	223
Pseudomonas_aeruginosa_PADK2_CF510_uid180403	419752849	RLI	+			+	+							3	223
Pseudomonas_aeruginosa_PAO579_uid180873	421516064	RLI	+			+	+							3	223
Pseudomonas_aeruginosa_VRFPA01_uid190659	452877226	RLI	+			+	+							3	223
Octadecabacter_arcticus_238_uid54699	478178452	R												3	223
Pseudomonas_aeruginosa_B136_33_uid196598	478479802	RLI	+			+	+							2	223
Roseovarius_217_uid54245	85707086	RI	+			+	+							3	224
Pseudomonas_aeruginosa_PACS2_uid54415	107103010	RI	+						+					8	224
Roseovarius_TM1035_uid54723	149203939	RXI	+			+	+							0	224
Pseudomonas_aeruginosa_PA7_uid58627	152989609	RI	+						+					1	224
Pectobacterium_carotovorum_WPP14_uid55429	227327331	R	+			+	+							1	224
Pseudomonas_aeruginosa_VRFPA01_uid190659	452879652	RI	+						+					1	224
Maritimibacter_alkaliphilus_HTCC2654_uid53325	84684996	RXI	+	+	+	+	+							8	225
Fulvimarina_pelagi_HTCC2506_uid54193	114704741	R												2	226
Rhodobacterales_bacterium_HTCC2150_uid54623	126725039	RI	+	+	+	+	+							2	226
Sagittula_stellata_E_37_uid54621	126730312	RI	+	+	+	+	+							5	226
Erythrobacter_SD_21_uid54677	149186879	R												1	226
Escherichia_coli_MS_124_1_uid50763	301305257	R	+						+					2	226
Pseudomonas_aeruginosa_39016_uid60643	313110609	R	+	+	+	+	+		+					3	226
Acidovorax_radicis_N35_uid74319	351728622	MRI	+	+	+	+	+		+					1	226
Sphingomonas_KC8_uid77733	357976951	RI												3	226
Salmonella_enterica_serovar_Infantis_SARB27_uid82943	375000915	R	+						+					3	226
Sinorhizobium_fredii_HH103_uid86865	378764506	R	+	+	+	+	+							3	226
Pseudomonas_aeruginosa_NCGM2_S1_uid162173	386065749	R	+	+	+	+	+		+					3	226
Escherichia_coli_DEC2A_uid180176	419024221	R	+						+					4	226
Salmonella_enterica_serovar_Enteritidis_76_2651_uid185122	437761639	R	+						+					4	226
Pseudomonas_aeruginosa_18A_uid190021	451986433	R	+	+	+	+	+		+					2	226
Agrobacterium_vitis_S4_uid58249	222080193	R	+			+	+	+						3	227
Aromatoleum_aromaticum_EbN1_uid58231	58616223	R												3	228
Oceanicola_granulosus_HTCC2516_uid54177	89068113	R	+	+	+	+	+							2	228
Nitrobacter_hamburgensis_X14_uid58293	92109527	R				+	+							4	228
Burkholderia_ambifaria_AMMD_uid58303	115360781	R	+			+	+							3	228
Klebsiella_pneumoniae_MGH_78578_uid57619	152970958	R	+						+			+		4	228
Burkholderia_ambifaria_IOP40_10_uid54913	170697389	R	+			+	+							4	228
Escherichia_albertii_TW07627_uid55089	170769400	R	+						+					4	228
Burkholderia_ambifaria_MEX_5_uid54911	171315924	R	+			+	+							1	228
Burkholderia_ambifaria_MC40_6_uid58701	172065092	R	+			+	+							4	228
Escherichia_coli_2362_75_uid60613	312967117	R	+						+					4	228
Enterobacter_aerogenes_KCTC_2190_uid68103	336251075	R	+						+					5	228
Citrobacter_freundii_4_7_47CFAA_uid80411	365107787	R	+						+					3	228
Rahnella_aquatilis_CIP_78_65___ATCC_33071_uid86855	383190520	RI	+											3	228
Burkholderia_KJ006_uid165871	387906586	R				+	+							2	228
Escherichia_coli_DEC2B_uid179804	417755962	R	+						+					4	228
Shigella_sonnei_Moseley_uid179983	418264203	R	+						+					4	228
Escherichia_coli_DEC1A_uid180171	418996917	R	+						+					4	228
Escherichia_coli_DEC1B_uid180172	419002375	R	+						+					4	228
Escherichia_coli_DEC1C_uid180173	419007968	R	+						+					4	228
Escherichia_coli_DEC1D_uid180174	419013754	R	+						+					4	228
Escherichia_coli_DEC1E_uid180175	419018581	R	+						+					4	228
Escherichia_coli_DEC2C_uid180177	419029269	R	+						+					4	228
Escherichia_coli_DEC2D_uid180178	419034403	R	+						+					4	228
Escherichia_coli_DEC2E_uid180179	419039867	R	+						+					4	228
Shigella_sonnei_3226_85_uid180552	420357993	R	+						+					0	228
Shigella_flexneri_1235_66_uid180554	420372901	R	+						+					0	228
Escherichia_coli_KTE142_uid184477	432674989	R	+						+					0	228
Burkholderia_ambifaria_AMMD_uid58303	115359785	R	+			+	+							9	229
Burkholderia_ubonensis_Bu_uid54793	167589289	R	+	+	+	+	+		+					2	229
Silicibacter_TrichCH4B_uid55971	259419174	R												2	229
Delftia_Cs1_4_uid67319	333913384	RMI	+	+	+	+	+		+					2	229
Oceanicola_S124_uid81119	372279575	R												3	229
Oceaniovalibus_guishaninsula_JLT2003_uid176356	407798027	R												6	229
Pseudomonas_syringae_aptata_DSM_50252_uid181496	422669625	R				+	+							4	229
Mesorhizobium_metallidurans_STM_2683_uid195574	472451715	RI	+			+	+	+						4	229
Burkholderia_mallei_ATCC_23344_uid57725	53716260	RI	+			+	+							3	230
Burkholderia_pseudomallei_K96243_uid57733	53722590	RI	+			+	+							3	230
Burkholderia_mallei_GB8_horse_4_uid54281	67640560	RXI	+			+	+							1	230
Burkholderia_pseudomallei_1710b_uid58391	76818021	RI	+			+	+							4	230
Burkholderia_thailandensis_E264_uid58081	83716740	RI	+			+	+							3	230
Burkholderia_mallei_NCTC_10229_uid58383	124383134	RXI	+			+	+					+		4	230
Burkholderia_pseudomallei_668_uid58389	126442943	RI	+			+	+							4	230
Burkholderia_mallei_NCTC_10247_uid58385	126446904	RXI	+			+	+							1	230
Burkholderia_pseudomallei_1106a_uid58515	126457976	RI	+			+	+							2	230
Burkholderia_pseudomallei_305_uid54601	134281979	R	+			+	+							2	230
Burkholderia_mallei_PRL_20_uid54653	167002385	RXI	+			+	+							1	230
Burkholderia_oklahomensis_EO147_uid54791	167566223	RXI	+			+	+					+		4	230
Burkholderia_oklahomensis_C6786_uid54789	167573334	RXI	+			+	+							3	230
Burkholderia_thailandensis_TXDOH_uid54795	167577397	RXI	+			+	+							4	230
Burkholderia_thailandensis_Bt4_uid54787	167615548	RXI	+			+	+							4	230
Burkholderia_pseudomallei_DM98_uid54783	167724282	RXI	+			+	+							5	230
Burkholderia_pseudomallei_14_uid54781	167743255	RXI	+			+	+							0	230
Burkholderia_pseudomallei_91_uid54779	167820433	RI	+			+	+							1	230
Burkholderia_pseudomallei_9_uid54777	167828803	RI	+			+	+							3	230
Burkholderia_thailandensis_MSMB43_uid54775	167840217	RI	+			+	+							3	230
Burkholderia_pseudomallei_B7210_uid54773	167850259	RXI	+			+	+							1	230
Burkholderia_pseudomallei_7894_uid54771	167898862	RXI	+			+	+							4	230
Burkholderia_pseudomallei_NCTC_13177_uid54767	167907182	RI	+			+	+							3	230
Burkholderia_pseudomallei_112_uid54769	167915548	RXI	+			+	+							3	230
Burkholderia_pseudomallei_BCC215_uid54765	167923392	RXI	+			+	+							8	230
Burkholderia_pseudomallei_576_uid55425	217425142	RI	+			+	+							3	230
Rhizobium_etli_CIAT_894_uid55145	218682848	R												3	230
Agrobacterium_vitis_S4_uid58249	222080291	R	+			+	+	+						3	230
Agrobacterium_vitis_S4_uid58249	222147695	R												3	230
Burkholderia_pseudomallei_Pakistan_9_uid55843	226195987	RXI	+			+	+							4	230
Burkholderia_pseudomallei_MSHR346_uid55259	237510506	IXXR	+			+	+							3	230
Burkholderia_pseudomallei_1106b_uid54361	242313819	RI	+			+	+							1	230
Burkholderia_mallei_ATCC_10399_uid54279	254176584	R	+			+	+							0	230
Burkholderia_pseudomallei_1655_uid54283	254185131	R	+			+	+						+	5	230
Burkholderia_pseudomallei_Pasteur_52237_uid54289	254186897	RXI	+			+	+						+	5	230
Burkholderia_pseudomallei_S13_uid54287	254194457	R	+			+	+							5	230
Burkholderia_mallei_FMH_uid54291	254201028	RXI	+			+	+							6	230
Burkholderia_mallei_JHU_uid54293	254204993	RXI	+			+	+							4	230
Burkholderia_pseudomallei_1710a_uid54285	254264301	RXI	+			+	+							3	230
Burkholderia_pseudomallei_406e_uid54371	254301416	R	+			+	+							2	230
Burkholderia_mallei_2002721280_uid54379	254359112	R	+			+	+							2	230
Stenotrophomonas_SKA14_uid54729	254521823	R												3	230
Burkholderia_thailandensis_E264_uid54655	257142109	RXI	+			+	+							2	230
Silicibacter_lacuscaerulensis_ITI_1157_uid55959	260433332	RI	+			+	+							4	230
Citrobacter_rodentium_ICC168_uid43089	283786604	RI				+	+							2	230
Xanthomonas_campestris_musacearum_NCPPB4381_uid55437	289668073	R												3	230
Pantoea_vagans_C9_1_uid49871	298717240	RI				+	+					+		4	230
Polymorphum_gilvum_SL003B_26A1_uid65447	328542321	RI				+	+							1	230
Pantoea_SL1_M5_uid81121	372275379	RI				+	+							3	230
Burkholderia_pseudomallei_1026b_uid162511	386865356	RXI	+			+	+							2	230
Enterobacter_SST3_uid172975	401678722	RI				+	+							5	230
Rhizobium_CCGE_510_uid173872	402489006	R												1	230
Burkholderia_pseudomallei_BPC006_uid174460	403523387	RXI	+			+	+							2	230
Celeribacter_baekdonensis_B30_uid176352	407786000	R												10	230
Agrobacterium_albertimagni_AOL15_uid176603	408377617	R												4	230
Burkholderia_pseudomallei_354a_uid180009	418396734	RXI	+			+	+							4	230
Burkholderia_pseudomallei_1026a_uid180043	418536566	RXI	+			+	+							4	230
Burkholderia_pseudomallei_1258a_uid180044	418543859	RI	+			+	+							4	230
Burkholderia_pseudomallei_1258b_uid180045	418550699	RI	+			+	+							4	230
Burkholderia_pseudomallei_354e_uid180046	418556375	RXI	+			+	+							4	230
Burkholderia_thailandensis_MSMB43_uid182042	424906664	RI	+			+	+						+	5	230
Burkholderia_pseudomallei_MSHR1043_uid195201	471981476	RXI	+			+	+							2	230
Burkholderia_thailandensis_MSMB121_uid201037	488606674	RI	+			+	+							2	230
Burkholderia_pseudomallei_MSHR305_uid213227	526459183	RI	+			+	+							2	230
Nitrobacter_hamburgensis_X14_uid58293	92109564	R				+	+							2	231
Vibrio_cholerae_CP1038_11__uid180827	421320101	R												4	231
Vibrio_cholerae_CP1048_21__uid180831	421335841	R												3	231
Pseudomonas_fuscovaginae_UPB0736_uid174621	404400100	R				+	+							4	232
Rhizobium_PDO1_076_uid180152	418939239	R												4	232
Ruegeria_pomeroyi_DSS_3_uid57863	56697147	RI	+			+	+							2	233
Pseudomonas_syringae_phaseolicola_1448A_uid58099	71733308	RI	+			+	+					+		4	233
Rhodobacter_sphaeroides_2_4_1_uid57653	77463693	IRR	+			+	+					+		2	233
Labrenzia_aggregata_IAM_12614_uid54575	118593080	R												4	233
Rhodobacter_sphaeroides_ATCC_17029_uid58449	126462526	IRR	+			+	+							2	233
Rhodobacter_sphaeroides_ATCC_17025_uid58451	146277748	IRR	+			+	+							0	233
Xanthobacter_autotrophicus_Py2_uid58453	154243760	R	+			+	+							7	233
Burkholderia_ubonensis_Bu_uid54793	167590019	R		+	+	+	+							8	233
Rhizobium_etli_GR56_uid55141	218672192	R												2	233
Rhodobacter_sphaeroides_KD131_uid59277	221639538	IRR	+			+	+							3	233
Rhodobacteraceae_bacterium_KLH11_uid55441	254511024	RI	+			+	+							4	233
Roseibium_TrichSKD4_uid53349	307946119	R												5	233
Rhodobacter_sphaeroides_WS8N_uid66751	332558550	IRR	+			+	+							3	233
Ruegeria_TW15_uid73135	346993994	RI	+			+	+							0	233
Pseudomonas_aeruginosa_NCGM2_S1_uid162173	386065252	RI	+			+	+							3	233
Escherichia_blattae_DSM_4481_uid165043	387888860	R												2	233
Pseudomonas_M47T1_uid167375	388547900	R		+	+	+	+							2	233
Pseudomonas_aeruginosa_DK2_uid168996	392982783	RI	+						+					3	233
Escherichia_blattae_NBRC_105725_uid178065	414592926	R												4	233
Pseudomonas_syringae_glycinea_race_4_uid179601	416028287	RI	+			+	+							2	233
Pseudomonas_aeruginosa_PADK2_CF510_uid180403	419754915	RI	+						+					1	233
Rhizobium_CF080_uid180531	420239359	R	+			+	+							1	233
Pseudomonas_fluorescens_BBc6R8_uid180761	421143541	R												1	233
Serratia_marcescens_WW4_uid188478	448244437	R	+			+	+							4	233
Serratia_marcescens_VGH107_uid191940	458960037	R	+			+	+							4	233
Burkholderia_pseudomallei_K96243_uid57733	53721347	R				+	+							6	234
Burkholderia_pseudomallei_K96243_uid57733	53722204	RXMI	+											2	234
Burkholderia_pseudomallei_1710b_uid58391	76817623	RXMI	+											3	234
Burkholderia_thailandensis_E264_uid58081	83716885	RXMI	+		+		+							5	234
Rhizobium_etli_CFN_42_uid58377	86356279	R												14	234
Burkholderia_xenovorans_LB400_uid57823	91779483	RLI	+			+	+							2	234
Nitrobacter_hamburgensis_X14_uid58293	92109679	R	+			+	+							2	234
Pseudomonas_entomophila_L48_uid58639	104783716	R	+						+					2	234
Rhizobium_leguminosarum_bv__viciae_3841_uid57955	116250449	R												5	234
Rhizobium_leguminosarum_bv__viciae_3841_uid57955	116255188	R												3	234
Burkholderia_pseudomallei_668_uid58389	126444655	RXMI	+											3	234
Burkholderia_ambifaria_MEX_5_uid54911	171320496	R		+	+	+	+							2	234
Burkholderia_phymatum_STM815_uid58699	186473257	RLI	+			+	+							3	234
Burkholderia_phytofirmans_PsJN_uid58729	187918993	RLI	+			+	+							8	234
Stenotrophomonas_maltophilia_K279a_uid61647	190573818	R												3	234
Rhizobium_etli_CIAT_652_uid59115	190890329	R												3	234
Stenotrophomonas_maltophilia_R551_3_uid58657	194365353	R												0	234
Rhizobium_leguminosarum_bv__trifolii_WSM2304_uid58997	209547895	R												1	234
Rhizobium_etli_Kim_5_uid55135	218461489	R												3	234
Rhizobium_etli_8C_3_uid55139	218515768	R												4	234
Rhizobium_etli_CIAT_894_uid55145	218680259	R	+			+	+	+						2	234
Agrobacterium_vitis_S4_uid58249	222083272	R	+			+	+	+						3	234
Agrobacterium_radiobacter_K84_uid58269	222109015	R	+			+	+	+						3	234
Agrobacterium_radiobacter_K84_uid58269	222109041	R	+			+	+	+						3	234
Burkholderia_glumae_BGR1_uid59397	238027315	R	+	+	+	+	+		+					2	234
Rhizobium_leguminosarum_bv__trifolii_WSM1325_uid58991	241203072	R												2	234
Burkholderia_thailandensis_E264_uid54655	257142551	RXMI	+		+		+							3	234
Burkholderia_CCGE1002_uid42523	295700193	RLI	+			+	+							0	234
Pseudomonas_aeruginosa_PAb1_uid49007	296388005	RI	+						+				+	4	234
Pseudomonas_aeruginosa_39016_uid60643	313108838	RI	+						+					1	234
Serratia_AS12_uid67315	333926834	R												4	234
Serratia_plymuthica_AS9_uid67313	333931788	R												3	234
Agrobacterium_ATCC_31749_uid67813	335037187	R	+			+	+	+						2	234
Stenotrophomonas_maltophilia_JV3_uid72473	344207037	R												0	234
Bradyrhizobium_ORS_285_uid80837	367473134	R												2	234
Sinorhizobium_meliloti_BL225C_uid52605	384532413	RXXR	+			+	+	+						3	234
Sinorhizobium_meliloti_SM11_uid159685	384540799	R	+			+	+	+						3	234
Burkholderia_Ch1_1_uid48975	385205709	RLI	+			+	+							3	234
Pseudomonas_aeruginosa_M18_uid162089	386057555	RI	+						+					3	234
Pseudomonas_aeruginosa_NCGM2_S1_uid162173	386067521	RI	+						+					3	234
Serratia_AS13_uid162065	386328657	R												3	234
Stenotrophomonas_maltophilia_D457_uid162199	386718167	R												3	234
Nitratireductor_aquibiodomus_RA22_uid168057	390451336	RIXR	+			+	+							3	234
Enterobacter_Ag1_uid170516	395234303	RI				+	+							3	234
Rhizobium_CCGE_510_uid173872	402490351	R												5	234
Rhizobium_CCGE_510_uid173872	402492564	R	+			+	+							5	234
Rhizobium_CF142_uid175318	405380469	R												2	234
Sinorhizobium_meliloti_Rm41_uid176372	407689991	R	+			+	+	+						3	234
Sinorhizobium_meliloti_Rm41_uid176372	407690843	RXXXIXR	+			+	+	+						3	234
Agrobacterium_albertimagni_AOL15_uid176603	408376005	R				+	+							3	234
Pseudomonas_geniculata_N1_uid176938	408823957	R												3	234
Pseudomonas_HYS_uid177807	409427614	R	+						+					9	234
Pseudomonas_aeruginosa_152504_uid179696	416879796	RI	+						+					0	234
Agrobacterium_tumefaciens_F2_uid179835	417862953	R	+			+	+							4	234
Agrobacterium_tumefaciens_CCNWGS0286_uid179991	418299985	R	+			+	+	+						4	234
Agrobacterium_tumefaciens_uid180011	418410447	R	+			+	+	+						4	234
Agrobacterium_tumefaciens_uid180011	418410473	R	+			+	+	+						4	234
Pseudomonas_aeruginosa_MPAO1_P1_uid180056	418586219	RI	+						+					4	234
Pseudomonas_aeruginosa_MPAO1_P2_uid180057	418591991	RI	+						+					4	234
Pseudomonas_aeruginosa_PAO579_uid180873	421518018	RI	+						+					5	234
Rhizobium_Pop5_uid180898	421587843	R												6	234
Stenotrophomonas_maltophilia_Ab55555_uid181810	424668237	R												2	234
Rhizobium_leguminosarum_bv__viciae_WSM1455_uid182037	424873690	R												4	234
Rhizobium_leguminosarum_bv__trifolii_WU95_uid182038	424880016	R												3	234
Rhizobium_leguminosarum_bv__trifolii_WSM2012_uid182039	424888655	R												4	234
Rhizobium_leguminosarum_bv__trifolii_WSM2297_uid182040	424898268	R												0	234
Rhizobium_leguminosarum_bv__viciae_USDA_2370_uid182043	424912800	R	+			+	+	+						2	234
Rhizobium_leguminosarum_bv__trifolii_WSM597_uid182044	424915541	R												3	234
Pseudomonas_aeruginosa_18A_uid190021	451988222	RI	+						+					3	234
Stenotrophomonas_maltophilia_EPM1_uid192732	459793601	R										+		1	234
Stenotrophomonas_maltophilia_AU12_09_uid193792	470944116	R												0	234
Burkholderia_pseudomallei_MSHR1043_uid195201	471982508	RXMI	+											3	234
Agrobacterium_Cherry_2E_2_2_uid196406	475901712	R	+			+	+	+						3	234
Agrobacterium_Cherry_2E_2_2_uid196406	475901734	R	+			+	+	+						3	234
Agrobacterium_Cherry_2E_2_2_uid196406	475901751	R	+			+	+	+						2	234
Pseudomonas_aeruginosa_B136_33_uid196598	478477662	RI	+						+					4	234
Burkholderia_pseudomallei_MSHR305_uid213227	526458643	RXMI	+											8	234
Rhizobium_etli_bv__mimosae_Mim1_uid213896	528827466	R												3	234
Brucella_melitensis_bv__1_16M_uid57735	17989461	R												3	235
Brucella_suis_1330_uid57927	23501101	R		+	+	+	+							2	235
Brucella_abortus_bv__1_9_941_uid58019	62289164	R		+	+	+	+							4	235
Pseudomonas_fluorescens_Pf0_1_uid57591	77461110	R												4	235
Brucella_melitensis_biovar_Abortus_2308_uid62937	82699104	R		+	+	+	+							2	235
Pseudomonas_entomophila_L48_uid58639	104781941	R												0	235
Pseudomonas_putida_F1_uid58355	148549711	R	+						+					5	235
Brucella_ovis_ATCC_25840_uid58113	148560233	R		+	+	+	+							2	235
Ochrobactrum_anthropi_ATCC_49188_uid58921	153007543	R		+	+	+	+							1	235
Brucella_suis_ATCC_23445_uid59015	163842459	R		+	+	+	+							3	235
Pseudomonas_putida_GB_1_uid58735	167035632	R	+						+					1	235
Pseudomonas_fluorescens_SBW25_uid158693	229588916	R	+			+	+							3	235
Burkholderia_glumae_BGR1_uid59397	238023440	R	+	+	+	+	+		+					2	235
Candidatus_Hamiltonella_defensa_5AT__Acyrthosiphon_pisum__uid59289	238898715	R				+	+							2	235
Variovorax_paradoxus_S110_uid59437	239820479	RI	+						+					2	235
Brucella_microti_CCM_4915_uid59319	256368654	R		+	+	+	+							0	235
Brucella_NF_2653_uid52363	306837362	R												6	235
Brucella_NF_2653_uid52363	306840172	R		+	+	+	+							7	235
Brucella_BO1_uid52367	306844457	R		+	+	+	+							3	235
Pseudomonas_TJI_51_uid63433	325271203	R	+											2	235
Pseudomonas_syringae_oryzae_1_6_uid55447	331092883	R	+			+	+							2	235
Pseudomonas_syringae_oryzae_1_6_uid55447	331125377	R	+			+	+							2	235
Pseudomonas_putida_S16_uid68747	339489360	R	+											7	235
Brucella_pinnipedialis_B2_94_uid71131	340789811	R		+	+	+	+							1	235
Sphingobium_SYK_6_uid73353	347529707	R												2	235
Brucella_suis_VBI22_uid83617	376279889	R		+	+	+	+							3	235
Brucella_suis_1330_uid159871	384223883	R		+	+	+	+							2	235
Pseudomonas_putida_BIRD_1_uid162055	386013845	R	+						+					3	235
Pseudomonas_putida_DOT_T1E_uid171260	397693590	R	+											3	235
Pseudomonas_GM84_uid171656	398846087	R	+											3	235
Pseudomonas_GM79_uid171658	398858238	R	+	+	+	+	+							3	235
Pseudomonas_GM25_uid171670	398973470	R												3	235
Ochrobactrum_anthropi_CTS_325_uid174620	404317082	R		+	+	+	+							8	235
Brucella_abortus_bv__1_NI435a_uid181609	423167671	R		+	+	+	+							3	235
Brucella_abortus_bv__1_NI474_uid181610	423169953	R		+	+	+	+							1	235
Brucella_abortus_bv__1_NI486_uid181611	423175056	R		+	+	+	+							3	235
Brucella_abortus_bv__1_NI488_uid181612	423178093	R		+	+	+	+							3	235
Brucella_abortus_bv__1_NI010_uid181613	423179386	R		+	+	+	+							3	235
Brucella_abortus_bv__1_NI016_uid181614	423182516	R		+	+	+	+							2	235
Brucella_abortus_bv__1_NI021_uid181615	423186541	R		+	+	+	+							3	235
Brucella_abortus_bv__1_NI259_uid181616	423191021	R		+	+	+	+							3	235
Pseudomonas_putida_HB3267_uid184078	431804432	R	+						+			+		2	235
Ochrobactrum_intermedium_M86_uid187582	444309148	R		+	+	+	+							3	235
Ochrobactrum_CDB2_uid192729	459782356	R		+	+	+	+							4	235
Pseudomonas_putida_LS46_uid180874	472282360	R	+						+					8	235
Pseudomonas_putida_H8234_uid208673	512579505	R	+						+					4	235
Rhizobium_NGR234_uid59081	16519697	R	+			+	+	+						4	236
Ralstonia_solanacearum_GMI1000_uid57593	17548004	RI	+	+	+	+	+		+					1	236
Burkholderia_pseudomallei_1710b_uid58391	76819024	RXR												0	236
Ralstonia_solanacearum_UW551_uid54307	83747411	RI	+	+	+	+	+		+					3	236
Erythrobacter_NAP1_uid54197	85708570	R				+	+							3	236
Burkholderia_pseudomallei_1106a_uid58515	126458323	RXMI	+											1	236
Burkholderia_pseudomallei_305_uid54601	134283391	RXMI	+											5	236
Dinoroseobacter_shibae_DFL_12_uid58707	159045392	RI	+	+	+	+	+							2	236
Burkholderia_oklahomensis_EO147_uid54791	167566108	R	+	+	+	+	+		+			+		6	236
Burkholderia_thailandensis_TXDOH_uid54795	167577870	RXMI	+		+		+							4	236
Burkholderia_pseudomallei_DM98_uid54783	167723653	R	+											2	236
Burkholderia_pseudomallei_91_uid54779	167819785	R	+											2	236
Burkholderia_thailandensis_MSMB43_uid54775	167839810	RXMI	+											4	236
Burkholderia_pseudomallei_B7210_uid54773	167849631	RXMI	+											3	236
Burkholderia_pseudomallei_7894_uid54771	167898230	RXMI	+											2	236
Burkholderia_pseudomallei_NCTC_13177_uid54767	167906588	RXMI	+											0	236
Pseudomonas_putida_W619_uid58651	170719977	R	+						+					4	236
Burkholderia_pseudomallei_576_uid55425	217419193	RXMI	+											2	236
Rhizobium_etli_IE4771_uid55143	218662896	R												3	236
Burkholderia_pseudomallei_Pakistan_9_uid55843	226200253	RXMI	+											4	236
Pseudomonas_fluorescens_SBW25_uid158693	229592722	R	+	+	+	+	+							8	236
Burkholderia_pseudomallei_MSHR346_uid55259	237510070	RXMI	+											2	236
Rhizobium_leguminosarum_bv__trifolii_WSM1325_uid58991	241518233	R	+			+	+	+						2	236
Dickeya_dadantii_Ech703_uid59363	242237587	R	+			+	+							2	236
Burkholderia_pseudomallei_1106b_uid54361	242312988	RXMI	+											4	236
Burkholderia_pseudomallei_Pasteur_52237_uid54289	254190270	RXI	+									+		4	236
Burkholderia_pseudomallei_S13_uid54287	254193498	RXMI	+											4	236
Burkholderia_pseudomallei_1710a_uid54285	254262913	RXMI	+											3	236
Burkholderia_pseudomallei_406e_uid54371	254300529	RXMI	+											0	236
Ralstonia_solanacearum_PSI07_uid50539	300689864	RI	+	+	+	+	+		+					1	236
Ralstonia_solanacearum_CFBP2957_uid50545	300702552	RI	+	+	+	+	+		+					7	236
Lautropia_mirabilis_ATCC_51599_uid62167	319943177	RR	+	+	+	+	+							1	236
Collimonas_fungivorans_Ter331_uid70793	340787146	RI	+	+	+	+	+		+					5	236
Acidithiobacillus_ferrivorans_SS3_uid67387	344199618	R	+	+	+	+	+		+					2	236
Methylobacter_tundripaludum_SV96_uid53253	344941194	RMI	+	+	+	+	+		+					2	236
Ralstonia_solanacearum_Po82_uid162133	386331840	RI	+	+	+	+	+		+					3	236
Pseudomonas_fluorescens_A506_uid165185	387895741	R	+	+	+	+	+		+					2	236
Pseudomonas_synxantha_BG33R_uid167316	388468068	R	+	+	+	+	+		+					2	236
Pseudomonas_PAMC_25886_uid170201	395499097	R	+	+	+	+	+		+					3	236
Pseudomonas_extremaustralis_14_3_substr__14_3b_uid170171	395647132	R	+	+	+	+	+		+					3	236
Pseudomonas_Ag1_uid170863	395795216	R	+	+	+	+	+		+					3	236
Pseudomonas_GM102_uid171655	398837914	R	+	+	+	+	+							3	236
Pseudomonas_GM50_uid171664	398903148	R	+	+	+	+	+							3	236
Pseudomonas_GM21_uid171672	398996099	R	+	+	+	+	+							2	236
Pseudomonas_GM18_uid171673	399000953	R	+	+	+	+	+							0	236
Burkholderia_pseudomallei_BPC006_uid174460	403522851	RXMI	+											4	236
Aeromonas_veronii_AMC35_uid175686	406676757	R				+	+							5	236
Pseudomonas_R81_uid176384	408479108	R	+	+	+	+	+		+					8	236
Agrobacterium_tumefaciens_uid180011	418409638	RIR												4	236
Pseudomonas_fluorescens_BBc6R8_uid180761	421142038	R	+	+	+	+	+		+				+	5	236
Ralstonia_solanacearum_K60_1_uid180977	421890037	RI	+	+	+	+	+		+					2	236
Pseudomonas_fluorescens_SS101_uid181712	423693677	R	+	+	+	+	+		+					3	236
Rhizobium_leguminosarum_bv__viciae_WSM1455_uid182037	424877081	R	+			+	+	+						3	236
Rhizobium_leguminosarum_bv__trifolii_WU95_uid182038	424878608	R	+			+	+	+						3	236
Serratia_marcescens_FGI94_uid185180	440231390	R												2	236
Ralstonia_solanacearum_uid178852	523408405	RI	+	+	+	+	+		+					2	236
Ralstonia_solanacearum_FQY_4_f_uid194089	525971669	RI	+	+	+	+	+		+					3	236
Pseudomonas_aeruginosa_PAO1_uid57945	15597095	R	+	+	+	+	+		+					3	237
Burkholderia_pseudomallei_1710b_uid58391	76811685	R												2	237
Burkholderia_cenocepacia_AU_1054_uid58371	107027317	R		+	+	+	+							5	237
Burkholderia_ambifaria_AMMD_uid58303	115360652	R		+	+	+	+							8	237
Rhodopseudomonas_palustris_BisA53_uid58445	115523303	R	+	+	+	+	+							4	237
Pseudomonas_aeruginosa_UCBPP_PA14_uid57977	116049852	R	+	+	+	+	+		+					2	237
Burkholderia_cenocepacia_HI2424_uid58369	116691286	R		+	+	+	+							3	237
Methylibium_petroleiphilum_PM1_uid58085	124268980	R												0	237
Burkholderia_mallei_NCTC_10229_uid58383	124386221	R												4	237
Burkholderia_mallei_NCTC_10247_uid58385	126450742	R												3	237
Pseudomonas_aeruginosa_PA7_uid58627	152985537	R	+	+	+	+	+		+					4	237
Hoeflea_phototrophica_DFL_43_uid54683	163758577	R												3	237
Burkholderia_mallei_PRL_20_uid54653	167003830	R												4	237
Burkholderia_oklahomensis_EO147_uid54791	167563421	R												0	237
Burkholderia_oklahomensis_C6786_uid54789	167570595	R										+		4	237
Burkholderia_thailandensis_TXDOH_uid54795	167581251	R												2	237
Burkholderia_thailandensis_Bt4_uid54787	167619336	R												5	237
Burkholderia_pseudomallei_DM98_uid54783	167720437	R												3	237
Burkholderia_pseudomallei_14_uid54781	167739431	R												3	237
Burkholderia_pseudomallei_91_uid54779	167816634	R												0	237
Burkholderia_pseudomallei_9_uid54777	167825038	R												0	237
Burkholderia_thailandensis_MSMB43_uid54775	167837236	R												4	237
Burkholderia_pseudomallei_B7210_uid54773	167846546	R												1	237
Burkholderia_pseudomallei_7894_uid54771	167895126	R												2	237
Burkholderia_pseudomallei_NCTC_13177_uid54767	167903510	R												2	237
Burkholderia_pseudomallei_112_uid54769	167911761	R												4	237
Burkholderia_pseudomallei_BCC215_uid54765	167919762	R												3	237
Burkholderia_ambifaria_IOP40_10_uid54913	170697219	RMI	+	+	+	+	+		+					3	237
Burkholderia_cenocepacia_MC0_3_uid58769	170736675	R		+	+	+	+							3	237
Burkholderia_ambifaria_MEX_5_uid54911	171316408	RMI	+	+	+	+	+		+					2	237
Acidithiobacillus_ferrooxidans_ATCC_53993_uid58613	198283772	RMI	+	+	+	+	+		+					2	237
Burkholderia_cenocepacia_J2315_uid57953	206562058	R		+	+	+	+							3	237
Acidithiobacillus_ferrooxidans_ATCC_23270_uid57649	218665417	RMI	+	+	+	+	+		+					3	237
Pseudomonas_aeruginosa_LESB58_uid59275	218892145	R	+	+	+	+	+		+					5	237
Burkholderia_glumae_BGR1_uid59397	238027274	R	+	+	+	+	+		+					2	237
Burkholderia_pseudomallei_1106b_uid54361	242317090	R												7	237
Burkholderia_pseudomallei_Pasteur_52237_uid54289	254191335	R										+		4	237
Burkholderia_pseudomallei_S13_uid54287	254195948	R												2	237
Pseudomonas_aeruginosa_C3719_uid54355	254234991	R	+	+	+	+	+		+					5	237
Pseudomonas_aeruginosa_2192_uid54357	254240292	R	+	+	+	+	+		+					2	237
Burkholderia_thailandensis_E264_uid54655	257138549	R												2	237
Halothiobacillus_neapolitanus_c2_uid41317	261855565	RMI	+	+	+	+	+							5	237
Serratia_odorifera_DSM_4582_uid46991	293393463	RI				+	+							0	237
Gluconacetobacter_hansenii_ATCC_23769_uid48811	296114148	R	+			+	+						+	5	237
Achromobacter_xylosoxidans_A8_uid59899	311105770	R	+	+	+	+	+		+					1	237
Enterobacter_cloacae_SCF1_uid59969	311279344	RI	+			+	+							3	237
Lautropia_mirabilis_ATCC_51599_uid62167	319943176	RR	+	+	+	+	+							2	237
Pseudomonas_brassicacearum_NFM421_uid66303	330811856	R	+	+	+	+	+							2	237
Burkholderia_gladioli_BSR3_uid66301	330822376	RMI	+	+	+	+	+		+					2	237
Novosphingobium_PP1Y_uid67383	334145486	R												5	237
Cupriavidus_necator_N_1_uid68689	339329089	RXI	+			+	+		+					4	237
Gluconacetobacter_xylinus_NBRC_3288_uid46523	347759396	R	+			+	+							7	237
Verminephrobacter_At4_uid73529	347819453	RXI	+	+	+	+	+		+					0	237
Pseudomonas_2_1_26_uid76579	355643724	R	+	+	+	+	+		+					1	237
Burkholderiales_bacterium_JOSHI_001_uid83013	375103421	R												3	237
Pseudomonas_fluorescens_F113_uid87037	378952964	R	+	+	+	+	+							3	237
Pseudomonas_aeruginosa_M18_uid162089	386059207	R	+	+	+	+	+		+					3	237
Burkholderia_KJ006_uid165871	387904429	RMXI	+	+	+	+	+		+					2	237
Pseudoalteromonas_rubra_ATCC_29570_uid168329	392545230	R												3	237
Pseudomonas_GM80_uid171657	398853500	R												3	237
Pseudomonas_GM74_uid171660	398872660	R												3	237
Pseudomonas_GM55_uid171663	398896382	R												3	237
Pseudomonas_GM49_uid171665	398922212	R												3	237
Pseudomonas_GM48_uid171666	398931576	R												2	237
Pseudomonas_GM33_uid171668	398959975	R	+											3	237
Burkholderia_pseudomallei_BPC006_uid174460	403519406	R												0	237
Pseudomonas_fuscovaginae_UPB0736_uid174621	404403049	RMI	+											7	237
Celeribacter_baekdonensis_B30_uid176352	407787741	RI	+	+	+	+	+							6	237
Rhizobium_mesoamericanum_STM3625_uid178067	409441477	R	+			+	+							5	237
Thiomonas_3As_uid178369	410693608	RMI	+						+					3	237
Acidithiobacillus_GGI_221_uid179599	415973542	MR	+	+	+	+	+		+					2	237
Pseudomonas_aeruginosa_CIG1_uid180490	420137338	R	+	+	+	+	+		+					2	237
Pseudomonas_aeruginosa_ATCC_14886_uid180765	421154402	R	+	+	+	+	+		+					2	237
Pseudomonas_aeruginosa_ATCC_25324_uid180766	421161073	R	+	+	+	+	+		+					5	237
Pseudomonas_aeruginosa_ATCC_700888_uid180767	421168447	R	+	+	+	+	+		+					0	237
Pseudomonas_aeruginosa_CI27_uid180768	421174972	R	+	+	+	+	+		+					0	237
Pseudomonas_aeruginosa_E2_uid180769	421180994	R	+	+	+	+	+		+					2	237
Burkholderia_cenocepacia_H111_uid180971	421864153	R		+	+	+	+							5	237
Pseudomonas_fluorescens_Q2_87_uid181592	423097434	R	+	+	+	+	+							2	237
Pseudomonas_fluorescens_Q8r1_96_uid181713	423699426	R	+	+	+	+	+							3	237
Pseudomonas_putida_UW4_uid182733	426411603	R	+											3	237
Burkholderia_cenocepacia_BC7_uid188101	444364727	R		+	+	+	+							1	237
Burkholderia_cenocepacia_K56_2Valvano_uid188102	444373795	R		+	+	+	+							4	237
Vibrio_cholerae_O1_EM_1676A_uid195223	472192966	R												0	237
Burkholderia_pseudomallei_MSHR305_uid213227	526472412	R												3	237
Rhizobium_etli_bv__mimosae_Mim1_uid213896	528835557	R	+			+	+							1	237
Brucella_melitensis_bv__1_16M_uid57735	17988041	R		+	+	+	+							4	238
Photorhabdus_luminescens_laumondii_TTO1_uid61593	37528381	R												2	238
Burkholderia_mallei_ATCC_23344_uid57725	53717016	R				+	+							2	238
Burkholderia_mallei_GB8_horse_4_uid54281	67643368	R				+	+							3	238
Rhodobacter_sphaeroides_2_4_1_uid57653	77465673	R												4	238
Burkholderia_thailandensis_E264_uid58081	83716249	R												1	238
Rhizobium_leguminosarum_bv__viciae_3841_uid57955	116253270	R												3	238
Burkholderia_mallei_NCTC_10229_uid58383	124382942	R				+	+					+		1	238
Burkholderia_pseudomallei_668_uid58389	126445405	R				+	+							3	238
Burkholderia_mallei_NCTC_10247_uid58385	126446264	R				+	+							3	238
Burkholderia_pseudomallei_1106a_uid58515	126457742	R				+	+							3	238
Rhodobacter_sphaeroides_ATCC_17029_uid58449	126464154	R												1	238
Rhodobacterales_bacterium_HTCC2150_uid54623	126724411	IRR	+			+	+							5	238
Burkholderia_pseudomallei_305_uid54601	134284195	R				+	+							2	238
Serratia_proteamaculans_568_uid58725	157370075	R												3	238
Brucella_canis_ATCC_23365_uid59009	161618178	R		+	+	+	+							8	238
Burkholderia_mallei_PRL_20_uid54653	167003599	R				+	+							4	238
Burkholderia_oklahomensis_EO147_uid54791	167564011	R	+			+	+							0	238
Burkholderia_oklahomensis_EO147_uid54791	167564970	R				+	+							0	238
Burkholderia_oklahomensis_C6786_uid54789	167571156	R	+			+	+							2	238
Burkholderia_oklahomensis_C6786_uid54789	167572172	R				+	+							4	238
Burkholderia_thailandensis_TXDOH_uid54795	167578890	R				+	+							3	238
Burkholderia_thailandensis_Bt4_uid54787	167616988	R				+	+							5	238
Burkholderia_pseudomallei_14_uid54781	167741352	R				+	+							4	238
Burkholderia_pseudomallei_91_uid54779	167818528	R				+	+						+	5	238
Burkholderia_pseudomallei_9_uid54777	167826910	R				+	+							1	238
Burkholderia_pseudomallei_B7210_uid54773	167848430	R				+	+							4	238
Burkholderia_pseudomallei_7894_uid54771	167896980	R				+	+							1	238
Burkholderia_pseudomallei_NCTC_13177_uid54767	167905359	R				+	+							2	238
Burkholderia_pseudomallei_112_uid54769	167913657	R				+	+							3	238
Burkholderia_pseudomallei_BCC215_uid54765	167921599	R				+	+							3	238
Acinetobacter_baumannii_AYE_uid61637	169797684	RMI	+			+	+							8	238
Acinetobacter_baumannii_ACICU_uid58765	184156458	RMI	+			+	+							4	238
Brucella_abortus_S19_uid58873	189023440	R		+	+	+	+							0	238
Cellvibrio_japonicus_Ueda107_uid59139	192360157	R	+			+	+							9	238
Acinetobacter_baumannii_AB0057_uid59083	213155522	RMI	+			+	+							4	238
Acinetobacter_baumannii_AB307_0294_uid59271	215485038	RMI	+			+	+							3	238
Burkholderia_pseudomallei_576_uid55425	217423225	R				+	+							4	238
Methylocella_silvestris_BL2_uid59433	217979469	R												3	238
Brucella_ceti_Cudo_uid55833	225626726	R		+	+	+	+							3	238
Brucella_melitensis_ATCC_23457_uid59241	225851721	R		+	+	+	+							2	238
Burkholderia_pseudomallei_Pakistan_9_uid55843	226194550	R				+	+							3	238
Burkholderia_pseudomallei_MSHR346_uid55259	237507990	R				+	+							3	238
Brucella_abortus_2308_A_uid55961	237814657	R		+	+	+	+							2	238
Yersinia_bercovieri_ATCC_43970_uid54343	238783332	R												2	238
Acinetobacter_baumannii_AB900_uid55405	239503083	RMI	+			+	+							2	238
Ochrobactrum_intermedium_LMG_3301_uid55963	239831035	R		+	+	+	+							2	238
Burkholderia_pseudomallei_1106b_uid54361	242313995	R				+	+							5	238
Burkholderia_mallei_ATCC_10399_uid54279	254176241	R				+	+							0	238
Burkholderia_pseudomallei_Pasteur_52237_uid54289	254189375	R				+	+					+		2	238
Burkholderia_pseudomallei_S13_uid54287	254195237	R				+	+							2	238
Burkholderia_mallei_FMH_uid54291	254200901	R				+	+							7	238
Burkholderia_mallei_JHU_uid54293	254204867	R				+	+							7	238
Burkholderia_pseudomallei_1710a_uid54285	254262915	R				+	+							3	238
Burkholderia_pseudomallei_406e_uid54371	254299430	R				+	+							2	238
Burkholderia_mallei_2002721280_uid54379	254358982	R				+	+							3	238
Burkholderia_thailandensis_E264_uid54655	257140903	R				+	+							3	238
Brucella_abortus_NCTC_8038_uid40847	260546462	R		+	+	+	+							4	238
Acinetobacter_RUH2624_uid40849	260551305	RXMI	+			+	+							2	238
Acinetobacter_baumannii_ATCC_19606_uid40853	260557627	RMI	+			+	+							7	238
Brucella_melitensis_bv__1_16M_uid40857	260563261	R		+	+	+	+							8	238
Brucella_suis_bv__4_40_uid40859	260567174	R		+	+	+	+							3	238
Brucella_abortus_bv__6_870_uid55731	260756046	R		+	+	+	+							3	238
Brucella_abortus_bv__4_292_uid55733	260759270	R		+	+	+	+							2	238
Brucella_abortus_bv__2_86_8_59_uid55737	260760992	R		+	+	+	+							3	238
Brucella_abortus_bv__9_C68_uid55809	260885067	R		+	+	+	+							2	238
Brucella_abortus_bv__3_Tulya_uid55735	261215322	R		+	+	+	+							3	238
Brucella_ceti_M13_05_1_uid55749	261218189	R		+	+	+	+							3	238
Brucella_ceti_B1_94_uid55807	261221416	R		+	+	+	+							2	238
Brucella_pinnipedialis_M163_99_10_uid55743	261314598	R		+	+	+	+							4	238
Brucella_pinnipedialis_B2_94_uid55745	261316846	R		+	+	+	+							3	238
Brucella_ceti_M644_93_1_uid55747	261320963	R		+	+	+	+							4	238
Brucella_neotomae_5K33_uid55801	261324304	R		+	+	+	+							1	238
Brucella_suis_bv__5_513_uid55739	261751515	R		+	+	+	+							5	238
Brucella_suis_bv__3_686_uid55741	261756080	R		+	+	+	+							4	238
Brucella_F5_99_uid55841	261759304	R		+	+	+	+							7	238
Acinetobacter_calcoaceticus_RUH2202_uid41505	262281348	RMI	+			+	+							6	238
Brucella_83_13_uid55751	265983368	R		+	+	+	+							9	238
Brucella_pinnipedialis_M292_94_1_uid55797	265987917	R		+	+	+	+							7	238
Brucella_melitensis_bv__1_Rev_1_uid55799	265992391	R		+	+	+	+							3	238
Brucella_melitensis_bv__3_Ether_uid55803	265994134	R		+	+	+	+							1	238
Brucella_ceti_M490_95_1_uid55805	265997378	R		+	+	+	+							4	238
Brucella_melitensis_bv__2_63_9_uid55811	265999658	R		+	+	+	+							6	238
Serratia_odorifera_4Rx13_uid42253	270261276	R												9	238
Acinetobacter_SH024_uid47031	293611186	RMI	+			+	+							0	238
Brucella_NVSL_07_0026_uid47901	294851589	R		+	+	+	+							0	238
Brucella_abortus_bv__5_B3196_uid49427	297247581	R		+	+	+	+					+		4	238
Acinetobacter_oleivorans_DR1_uid50119	299771984	RMI	+			+	+							1	238
Ralstonia_solanacearum_PSI07_uid50539	300693708	RI	+	+	+	+	+		+					1	238
Acinetobacter_baumannii_AB056_uid50769	301348492	R	+			+	+							5	238
Acinetobacter_baumannii_AB058_uid50773	301513441	R	+			+	+							3	238
Acinetobacter_baumannii_AB059_uid50775	301597204	R	+			+	+							0	238
Agrobacterium_H13_3_uid63403	325293644	R												4	238
Acinetobacter_6013150_uid47499	332853574	RMI	+			+	+							2	238
Acinetobacter_6013113_uid47501	332869309	RMI	+			+	+							3	238
Acinetobacter_6014059_uid47503	332875591	RMI	+			+	+							2	238
Serratia_AS12_uid67315	333926639	R												2	238
Serratia_plymuthica_AS9_uid67313	333931592	R												5	238
Agrobacterium_ATCC_31749_uid67813	335036668	R												2	238
Acinetobacter_calcoaceticus_PHEA_2_uid83123	375136656	RMI	+			+	+							3	238
Brucella_abortus_A13334_uid83615	376271898	R		+	+	+	+							3	238
Brucella_canis_HSK_A52141_uid83613	376275036	R		+	+	+	+							3	238
Rubrivivax_gelatinosus_IL144_uid158163	383758317	R												3	238
Acinetobacter_baumannii_MDR_ZJ06_uid158685	384141386	RMI	+			+	+							3	238
Acinetobacter_baumannii_TCDC_AB0715_uid158679	385235687	RMI	+			+	+							3	238
Serratia_AS13_uid162065	386328462	R												3	238
Serratia_plymuthica_PRI_2C_uid163689	386825615	R												2	238
Burkholderia_pseudomallei_1026b_uid162511	386864069	R				+	+							2	238
Acinetobacter_baumannii_MDR_TJ_uid162739	387125654	RMI	+			+	+							2	238
Pseudomonas_fluorescens_A506_uid165185	387895539	R												2	238
Phyllobacterium_YR531_uid171653	398827557	R	+			+	+							3	238
Burkholderia_pseudomallei_BPC006_uid174460	403521714	R				+	+							3	238
Acinetobacter_NCTC_10304_uid173059	403677495	R	+			+	+							4	238
Acinetobacter_baumannii_TYTH_1_uid176498	407931028	RMI	+			+	+							5	238
Rhizobium_lupini_HPC_L__uid177323	408787819	R												5	238
Rhizobium_mesoamericanum_STM3625_uid178067	409441353	RI	+			+	+							2	238
Ralstonia_solanacearum_uid178852	410684649	RI	+	+	+	+	+		+					4	238
Acinetobacter_baumannii_AB210_uid179614	416146441	RMI	+			+	+							3	238
Acinetobacter_baumannii_OIFC032_uid179753	417545015	RMI	+			+	+							4	238
Acinetobacter_baumannii_Naval_81_uid179755	417554530	RMI	+			+	+							4	238
Acinetobacter_baumannii_OIFC137_uid179758	417559852	RMI	+			+	+							4	238
Acinetobacter_baumannii_OIFC143_uid179759	417567510	RMI	+			+	+							4	238
Acinetobacter_baumannii_OIFC189_uid179760	417570768	RMI	+			+	+							4	238
Acinetobacter_baumannii_Canada_BC_5_uid179761	417575026	RMI	+			+	+							4	238
Acinetobacter_baumannii_Naval_17_uid179762	417577164	RMI	+			+	+							4	238
Escherichia_coli_STEC_DG131_3_uid179768	417608505	R	+						+					4	238
Agrobacterium_tumefaciens_F2_uid179835	417859287	R												4	238
Acinetobacter_baumannii_ABNIH1_uid179837	417870097	RMI	+			+	+							4	238
Acinetobacter_baumannii_ABNIH2_uid179838	417875993	RMI	+			+	+							4	238
Acinetobacter_baumannii_ABNIH3_uid179839	417877251	RMI	+			+	+							4	238
Acinetobacter_baumannii_ABNIH4_uid179840	417884000	RMI	+			+	+							4	238
Agrobacterium_tumefaciens_CCNWGS0286_uid179991	418297059	R												4	238
Burkholderia_pseudomallei_354a_uid180009	418395233	R				+	+							4	238
Agrobacterium_tumefaciens_uid180011	418407271	R												4	238
Salmonella_enterica_serovar_Montevideo_CT_02035278_uid180033	418492621	R	+						+					4	238
Burkholderia_pseudomallei_1026a_uid180043	418535144	R				+	+							4	238
Burkholderia_pseudomallei_1258a_uid180044	418542795	R				+	+							4	238
Burkholderia_pseudomallei_1258b_uid180045	418549323	R				+	+							4	238
Burkholderia_pseudomallei_354e_uid180046	418558519	R				+	+							4	238
Escherichia_coli_DEC3E_uid180184	419069792	R	+						+					4	238
Escherichia_coli_DEC4B_uid180187	419086638	R	+						+					4	238
Escherichia_coli_DEC4C_uid180188	419092587	R	+						+					4	238
Escherichia_coli_DEC4F_uid180191	419109816	R	+						+					4	238
Escherichia_coli_DEC5E_uid180196	419136788	R	+						+					4	238
Escherichia_coli_DEC7D_uid180205	419186563	R	+						+					4	238
Escherichia_coli_EPECa12_uid180556	420385913	R	+						+					0	238
Acinetobacter_baumannii_OIFC109_uid180778	421199902	RMI	+			+	+							2	238
Acinetobacter_baumannii_AC12_uid180779	421201933	RMI	+			+	+							1	238
Acinetobacter_baumannii_IS_123_uid180859	421456651	RMI	+			+	+							0	238
Acinetobacter_baumannii_AC30_uid180878	421534209	RMI	+			+	+							4	238
Rhizobium_Pop5_uid180898	421591071	R												0	238
Acinetobacter_baumannii_OIFC074_uid180903	421622488	RMI	+			+	+							5	238
Acinetobacter_baumannii_OIFC180_uid180905	421631499	RMI	+			+	+							5	238
Acinetobacter_baumannii_Naval_13_uid180906	421634353	RMI	+			+	+							1	238
Acinetobacter_baumannii_IS_235_uid180908	421642139	RMI	+			+	+							2	238
Acinetobacter_baumannii_IS_251_uid180909	421646568	RMI	+			+	+							3	238
Acinetobacter_baumannii_OIFC0162_uid180910	421650718	RMI	+			+	+							3	238
Acinetobacter_baumannii_Naval_72_uid180911	421656904	RMI	+			+	+							3	238
Acinetobacter_baumannii_Naval_83_uid180912	421657848	RMI	+			+	+							3	238
Acinetobacter_baumannii_OIFC110_uid180913	421663393	RMI	+			+	+							3	238
Acinetobacter_baumannii_OIFC087_uid180914	421666616	RMI	+			+	+							3	238
Acinetobacter_baumannii_OIFC099_uid180915	421671918	RMI	+			+	+							3	238
Acinetobacter_baumannii_OIFC065_uid180916	421672952	RMI	+			+	+							3	238
Acinetobacter_baumannii_OIFC111_uid180917	421679014	RMI	+			+	+							3	238
Acinetobacter_baumannii_IS_143_uid180919	421689028	RMI	+			+	+							3	238
Acinetobacter_baumannii_IS_116_uid180920	421690020	RMI	+			+	+							3	238
Acinetobacter_baumannii_WC_692_uid180921	421694210	RMI	+			+	+							3	238
Acinetobacter_baumannii_IS_58_uid180922	421700833	RMI	+			+	+							5	238
Acinetobacter_baumannii_ZWS1122_uid180923	421701736	RMI	+			+	+							4	238
Acinetobacter_baumannii_ZWS1219_uid180924	421705548	RMI	+			+	+							1	238
Serratia_plymuthica_A30_uid180952	421781421	R	+			+	+							0	238
Serratia_plymuthica_A30_uid180952	421782820	R												0	238
Acinetobacter_baumannii_Naval_21_uid180955	421798535	RMI	+			+	+					+		6	238
Acinetobacter_baumannii_Canada_BC1_uid180956	421801885	RMI	+			+	+					+		2	238
Acinetobacter_baumannii_WC_A_694_uid180957	421805499	RMI	+			+	+							2	238
Acinetobacter_baumannii_OIFC035_uid180958	421810097	RMI	+			+	+							0	238
Acinetobacter_baumannii_Ab11111_uid181745	424054122	RMI	+			+	+							7	238
Acinetobacter_baumannii_Ab33333_uid181747	424061548	RMI	+			+	+							7	238
Acinetobacter_baumannii_Ab44444_uid181748	424065122	RMI	+			+	+							3	238
Rhizobium_leguminosarum_bv__viciae_USDA_2370_uid182043	424911007	R												8	238
Acinetobacter_baumannii_WC_136_uid182891	427424655	RMI	+			+	+							3	238
Caenispirillum_salinarum_AK4_uid182892	427428654	R												3	238
Acinetobacter_baumannii_Naval_57_uid188436	445398283	R	+			+	+							3	238
Acinetobacter_baumannii_WC_A_92_uid188439	445450081	RMI	+			+	+							3	238
Acinetobacter_baumannii_OIFC047_uid188440	445459463	RMI	+			+	+							3	238
Acinetobacter_baumannii_OIFC338_uid188441	445464573	RMI	+			+	+							3	238
Acinetobacter_baumannii_Naval_78_uid188442	445476478	RMI	+			+	+							2	238
Acinetobacter_baumannii_AA_014_uid188443	445491684	RMI	+			+	+							3	238
Serratia_marcescens_WW4_uid188478	448240270	R	+			+	+							7	238
Serratia_marcescens_WW4_uid188478	448241550	R												8	238
Acinetobacter_baumannii_AB_2009_04_01_7_uid190542	457880590	RMI	+			+	+							3	238
Acinetobacter_baumannii_AB_908_14_7_uid190547	457893992	R	+			+	+							5	238
Acinetobacter_baumannii_4190_uid190218	457914513	RMI	+			+	+							4	238
Acinetobacter_baumannii_AB_1594_8_uid190527	457960127	RMI	+			+	+							7	238
Acinetobacter_baumannii_AB_2008_15_69_uid190537	457981965	RMI	+			+	+							3	238
Acinetobacter_baumannii_AB5256_uid190312	457993760	RMI	+			+	+							6	238
Acinetobacter_baumannii_UMB002_uid190220	458065906	RMI	+			+	+							2	238
Acinetobacter_baumannii_AB_TG2030_uid190558	458105676	RMI	+			+	+							1	238
Acinetobacter_baumannii_AB_515_8_uid190544	458110044	RMI	+			+	+							3	238
Acinetobacter_baumannii_AB5711_uid190313	458202992	RMI	+			+	+							3	238
Acinetobacter_baumannii_AB_2008_15_70_uid190538	458212289	RMI	+			+	+							0	238
Acinetobacter_baumannii_AB_TG2631_uid190561	458268353	RMI	+			+	+							6	238
Acinetobacter_baumannii_AB_TG27335_uid190565	458286419	RMI	+			+	+							1	238
Acinetobacter_baumannii_AB_TG27323_uid190562	458292848	RMI	+			+	+							4	238
Acinetobacter_baumannii_AB_909_05_uid190550	458307223	RMI	+			+	+							3	238
Acinetobacter_baumannii_AB_1595_8_uid190528	458354067	RMI	+			+	+							3	238
Acinetobacter_baumannii_UMB001_uid190219	458362471	RMI	+			+	+							4	238
Acinetobacter_baumannii_AB_2008_23_07_01_7_uid190541	458413954	RMI	+			+	+							2	238
Acinetobacter_baumannii_AB_908_12_uid190545	458418417	RMI	+			+	+							2	238
Acinetobacter_baumannii_AB_2007_16_25_01_7_uid190532	458423575	RMI	+			+	+							3	238
Acinetobacter_baumannii_AB_1650_8_uid190530	458428450	RMI	+			+	+							5	238
Acinetobacter_baumannii_AB_2008_15_71_uid190539	458442541	RMI	+			+	+							4	238
Acinetobacter_baumannii_AB_TG2031_uid190559	458460399	RMI	+			+	+							1	238
Acinetobacter_baumannii_AB5075_uid190311	458486900	RMI	+			+	+							1	238
Acinetobacter_baumannii_3909_uid190217	458517943	RMI	+			+	+							0	238
Acinetobacter_baumannii_AB_1536_8_uid190524	458548766	RMI	+			+	+							2	238
Acinetobacter_baumannii_AB_1649_8_uid190529	458565012	RMI	+			+	+							6	238
Acinetobacter_baumannii_AB_909_02_7_uid190549	458608801	R	+			+	+							1	238
Acinetobacter_baumannii_AB_TG2018_uid190553	458704925	RMI	+			+	+							6	238
Acinetobacter_baumannii_AB_1582_8_uid190525	458717163	RMI	+			+	+							1	238
Acinetobacter_baumannii_AB_TG27331_uid190564	458733314	RMI	+			+	+							4	238
Acinetobacter_baumannii_AB_TG27327_uid190563	458767087	RMI	+			+	+							2	238
Acinetobacter_baumannii_MSP4_16_uid191930	458774147	RMI	+			+	+						+	5	238
Acinetobacter_baumannii_AB_TG2022_uid190554	458799094	R	+			+	+					+		4	238
Acinetobacter_baumannii_TG19582_uid190569	458907408	RMI	+			+	+							3	238
Acinetobacter_baumannii_W7282_uid190358	458910547	RMI	+			+	+							2	238
Acinetobacter_baumannii_AB_2008_15_45_uid190535	458936703	RMI	+			+	+							3	238
Acinetobacter_baumannii_AB4857_uid190310	458941019	RMI	+			+	+							5	238
Acinetobacter_baumannii_3990_uid190216	458949439	RMI	+			+	+							3	238
Serratia_marcescens_VGH107_uid191940	458951839	R												3	238
Serratia_marcescens_VGH107_uid191940	458963669	RI	+			+	+							4	238
Acinetobacter_baumannii_AB_TG19617_uid190552	458992478	RMI	+			+	+							0	238
Acinetobacter_baumannii_AB_2008_15_34_7_uid190534	459042887	RMI	+			+	+							2	238
Acinetobacter_baumannii_AB_2008_15_52_uid190536	459050990	RMI	+			+	+							2	238
Acinetobacter_baumannii_UMB003_uid190221	459077825	RMI	+			+	+							3	238
Acinetobacter_baumannii_AB_1583_8_uid190526	459094716	RMI	+			+	+							3	238
Acinetobacter_baumannii_AB_1766_8_uid190570	459109647	RMI	+			+	+							3	238
Acinetobacter_baumannii_AB_2007_16_27_01_uid190533	459115404	RMI	+			+	+							3	238
Acinetobacter_baumannii_AB_TG2028_uid190557	459137041	RMI	+			+	+							0	238
Acinetobacter_baumannii_AB_TG27339_uid190566	459150355	RMI	+			+	+							0	238
Acinetobacter_baumannii_AB_908_13_uid190546	459157807	R	+			+	+							0	238
Acinetobacter_baumannii_D1279779_uid190222	469820299	RXI	+			+	+							1	238
Burkholderia_pseudomallei_MSHR1043_uid195201	471980283	R				+	+						+	5	238
Agrobacterium_Cherry_2E_2_2_uid196406	475902516	R												0	238
Burkholderia_thailandensis_MSMB121_uid201037	488605759	R				+	+							3	238
Serratia_odorifera_4Rx13_uid42253	518648308	R												4	238
Serratia_plymuthica_S13_uid210642	521167744	R												3	238
Acinetobacter_baumannii_BJAB07104_uid210971	523521534	RMI	+			+	+							3	238
Acinetobacter_baumannii_BJAB0868_uid210973	523525450	RMI	+			+	+							4	238
Acinetobacter_baumannii_BJAB0715_uid210972	523529280	RMI	+			+	+							4	238
Serratia_liquefaciens_ATCC_27592_uid212306	525691769	R												2	238
Ralstonia_solanacearum_FQY_4_f_uid194089	525711912	RI	+	+	+	+	+		+					4	238
Burkholderia_pseudomallei_MSHR305_uid213227	526457281	R				+	+							2	238
Pseudomonas_aeruginosa_PAO1_uid57945	15596627	RLI	+			+	+							3	239
Burkholderia_mallei_ATCC_23344_uid57725	53717160	RMI	+	+	+	+	+		+					2	239
Burkholderia_pseudomallei_K96243_uid57733	53721911	RMI	+	+	+	+	+		+					2	239
Ruegeria_pomeroyi_DSS_3_uid57863	56695286	RI	+	+	+	+	+							4	239
Burkholderia_mallei_GB8_horse_4_uid54281	67643283	RMI	+	+	+	+	+		+					6	239
Burkholderia_pseudomallei_1710b_uid58391	76818142	RMI	+	+	+	+	+		+					3	239
Pseudomonas_fluorescens_Pf0_1_uid57591	77458474	R												1	239
Burkholderia_383_uid58073	78061902	RMI	+		+		+							3	239
Rhodospirillum_rubrum_ATCC_11170_uid57655	83593514	R												2	239
Burkholderia_thailandensis_E264_uid58081	83716915	RMI	+	+	+	+	+		+					2	239
Rhizobium_etli_CFN_42_uid58377	86359865	RR	+			+	+	+						7	239
Ruegeria_TM1040_uid58193	99078080	R		+	+	+	+							3	239
Burkholderia_cenocepacia_AU_1054_uid58371	107025997	RMI	+		+		+							3	239
Roseobacter_denitrificans_OCh_114_uid58597	110678944	RI	+	+	+	+	+							1	239
Burkholderia_ambifaria_AMMD_uid58303	115358865	RMI	+		+		+							3	239
Pseudomonas_aeruginosa_UCBPP_PA14_uid57977	116049375	RLI	+			+	+							4	239
Burkholderia_cenocepacia_HI2424_uid58369	116692818	RMI	+		+		+							2	239
Burkholderia_mallei_SAVP1_uid58387	121598108	RMI	+	+	+	+	+		+					0	239
Burkholderia_mallei_NCTC_10229_uid58383	124382764	RMI	+	+	+	+	+		+			+		4	239
Burkholderia_pseudomallei_668_uid58389	126442328	RMI	+	+	+	+	+		+					2	239
Burkholderia_mallei_NCTC_10247_uid58385	126445689	RMI	+	+	+	+	+		+					3	239
Burkholderia_pseudomallei_1106a_uid58515	126458533	RMI	+	+	+	+	+		+					3	239
Roseobacter_SK209_2_6_uid54629	126740492	R	+	+	+	+	+							2	239
Burkholderia_pseudomallei_305_uid54601	134278985	RMI	+	+	+	+	+		+					4	239
Burkholderia_vietnamiensis_G4_uid58075	134291839	R				+	+							3	239
Burkholderia_vietnamiensis_G4_uid58075	134293938	RMI	+		+		+							3	239
Pseudomonas_aeruginosa_PA7_uid58627	152989200	RLI	+			+	+							2	239
Vibrio_cholerae_MZO_2_uid54587	153825393	R												2	239
Burkholderia_multivorans_ATCC_17616_uid58697	161520519	RMI	+		+		+							2	239
Gluconacetobacter_diazotrophicus_PAl_5_uid61587	162148611	RXI	+			+	+							0	239
Oceanibulbus_indolifex_HEL_45_uid54697	163744256	R	+	+	+	+	+							4	239
Oceanibulbus_indolifex_HEL_45_uid54697	163744442	R	+			+	+							0	239
Hoeflea_phototrophica_DFL_43_uid54683	163758741	RI	+			+	+							3	239
Burkholderia_mallei_PRL_20_uid54653	167000171	RMI	+	+	+	+	+		+					3	239
Burkholderia_oklahomensis_EO147_uid54791	167565578	RMI	+	+	+	+	+		+				+	5	239
Burkholderia_oklahomensis_C6786_uid54789	167572684	RMI	+	+	+	+	+		+					2	239
Burkholderia_thailandensis_TXDOH_uid54795	167578146	RMI	+	+	+	+	+		+					1	239
Burkholderia_ubonensis_Bu_uid54793	167584437	RMI	+		+		+							4	239
Burkholderia_thailandensis_Bt4_uid54787	167616276	RMI	+	+	+	+	+		+					0	239
Burkholderia_pseudomallei_DM98_uid54783	167723232	RMI	+	+	+	+	+		+					3	239
Burkholderia_pseudomallei_14_uid54781	167742204	RMI	+	+	+	+	+		+					2	239
Burkholderia_pseudomallei_91_uid54779	167819378	RMI	+	+	+	+	+		+			+		4	239
Burkholderia_pseudomallei_9_uid54777	167827752	RMI	+	+	+	+	+		+					3	239
Burkholderia_thailandensis_MSMB43_uid54775	167839488	RMI	+	+	+	+	+		+					4	239
Burkholderia_pseudomallei_B7210_uid54773	167849226	RMI	+	+	+	+	+		+					2	239
Burkholderia_pseudomallei_7894_uid54771	167897824	RMI	+	+	+	+	+		+					2	239
Burkholderia_pseudomallei_NCTC_13177_uid54767	167906168	RMI	+	+	+	+	+		+					2	239
Burkholderia_pseudomallei_112_uid54769	167914491	RMI	+	+	+	+	+		+					0	239
Burkholderia_pseudomallei_BCC215_uid54765	167922390	RMI	+	+	+	+	+		+					2	239
Burkholderia_ambifaria_IOP40_10_uid54913	170700319	RMI	+		+		+							3	239
Burkholderia_cenocepacia_MC0_3_uid58769	170737931	RMI	+		+		+							1	239
Burkholderia_ambifaria_MEX_5_uid54911	171322367	RMI	+		+		+							3	239
Burkholderia_ambifaria_MC40_6_uid58701	172063602	RMI	+		+		+							2	239
Burkholderia_ambifaria_MC40_6_uid58701	172064983	R	+			+	+							0	239
Beijerinckia_indica_ATCC_9039_uid59057	182679457	R												2	239
Burkholderia_multivorans_ATCC_17616_uid58909	189353291	RMI	+		+		+							3	239
Burkholderia_cenocepacia_J2315_uid57953	206563716	RMI	+		+		+							3	239
Burkholderia_pseudomallei_576_uid55425	217418339	RMI	+	+	+	+	+		+					4	239
Pseudomonas_aeruginosa_LESB58_uid59275	218892698	RLI	+			+	+							1	239
Burkholderia_multivorans_CGD2M_uid55365	221196069	RM	+		+		+							7	239
Burkholderia_multivorans_CGD2_uid55349	221202743	RM	+		+		+							3	239
Burkholderia_multivorans_CGD1_uid55347	221209754	RMI	+		+		+							3	239
Burkholderia_pseudomallei_Pakistan_9_uid55843	226197543	RMI	+	+	+	+	+		+					1	239
Burkholderia_pseudomallei_MSHR346_uid55259	237507418	RMI	+	+	+	+	+		+					2	239
Burkholderia_glumae_BGR1_uid59397	238024809	RMI	+	+	+	+	+		+					2	239
Edwardsiella_ictaluri_93_146_uid59403	238920760	RI	+			+	+							2	239
Burkholderia_pseudomallei_1106b_uid54361	242313785	RMI	+	+	+	+	+		+					2	239
Burkholderia_mallei_ATCC_10399_uid54279	254174155	RMI	+	+	+	+	+		+					0	239
Burkholderia_pseudomallei_1655_uid54283	254183341	RMI	+	+	+	+	+		+					0	239
Burkholderia_pseudomallei_S13_uid54287	254193094	RMI	+	+	+	+	+		+			+		4	239
Burkholderia_mallei_FMH_uid54291	254200806	RMI	+	+	+	+	+		+					4	239
Burkholderia_mallei_JHU_uid54293	254204776	RMI	+	+	+	+	+		+					1	239
Pseudomonas_aeruginosa_C3719_uid54355	254234529	RLI	+			+	+							4	239
Pseudomonas_aeruginosa_2192_uid54357	254239780	RLI	+			+	+							3	239
Burkholderia_dolosa_AUO158_uid54351	254254249	RMI	+		+		+							3	239
Burkholderia_pseudomallei_1710a_uid54285	254263057	RMI	+	+	+	+	+		+					5	239
Burkholderia_pseudomallei_406e_uid54371	254300240	RM	+	+	+	+	+		+					1	239
Burkholderia_mallei_2002721280_uid54379	254357025	RMI	+	+	+	+	+		+					3	239
Pseudovibrio_JE062_uid54711	254473001	R				+	+							0	239
Ruegeria_R11_uid54725	254477011	RI	+	+	+	+	+							3	239
Roseobacter_GAI101_uid55361	254485722	RI	+	+	+	+	+							6	239
Rhodobacteraceae_bacterium_KLH11_uid55441	254511393	RI	+	+	+	+	+							1	239
Vibrio_cholerae_CIRS101_uid56005	255746365	R												0	239
Burkholderia_thailandensis_E264_uid54655	257142845	RMI	+	+	+	+	+		+					1	239
Silicibacter_TrichCH4B_uid55971	259415201	R		+	+	+	+							2	239
Silicibacter_lacuscaerulensis_ITI_1157_uid55959	260431508	RI	+	+	+	+	+							7	239
Vibrio_cholerae_INDRE_91_1_uid41407	262158280	R												5	239
Vibrio_cholerae_RC27_uid41411	262169155	R												4	239
Vibrio_cholerae_CT_5369_93_uid41421	262192074	R												4	239
Comamonas_testosteroni_CNB_2_uid62961	264678731	R												10	239
Edwardsiella_tarda_EIB202_uid41819	269139938	RI	+			+	+							1	239
Edwardsiella_tarda_ATCC_23685_uid47355	294637446	RI	+			+	+							0	239
Comamonas_testosteroni_S44_uid50011	299529754	R												3	239
Pseudomonas_aeruginosa_39016_uid60643	313106426	RLI	+			+	+							2	239
Rhodopseudomonas_palustris_DX_1_uid43327	316933442	RI				+	+							2	239
Polymorphum_gilvum_SL003B_26A1_uid65447	328542023	R				+	+							2	239
Sphingomonas_S17_uid66923	332188808	R												2	239
Oligotropha_carboxidovorans_OM5_uid72795	337739234	R	+			+	+							4	239
Ruegeria_TW15_uid73135	346994765	RI	+	+	+	+	+							2	239
Gluconacetobacter_oboediens_174Bp2_uid73765	349688527	R	+			+	+							2	239
Pseudomonas_2_1_26_uid76579	355645049	RLI	+			+	+							6	239
Vibrio_cholerae_O1_2010EL_1786_uid78933	360037784	R												3	239
Pseudovibrio_FO_BEG1_uid82373	374333207	R				+	+							3	239
Vibrio_cholerae_IEC224_uid89389	379744282	R												3	239
Vibrio_cholerae_LMA3984_4_uid159541	384423162	R												3	239
Oligotropha_carboxidovorans_OM4_uid162135	386031759	R	+			+	+							3	239
Pseudomonas_aeruginosa_M18_uid162089	386059762	RLI	+			+	+							3	239
Rhodospirillum_rubrum_F11_uid162149	386350258	R												3	239
Burkholderia_pseudomallei_1026b_uid162511	386864676	RMI	+	+	+	+	+		+					2	239
Edwardsiella_tarda_FL6_60_uid159657	387868460	RI	+			+	+							2	239
Burkholderia_KJ006_uid165871	387905585	RMI	+		+		+							2	239
Pseudomonas_GM30_uid171669	398969516	RI	+			+	+		+					0	239
Pseudomonas_GM25_uid171670	398979893	R												2	239
Pseudomonas_GM18_uid171673	398999429	RI	+			+	+		+					7	239
Phaeobacter_gallaeciensis_DSM_17395_uid54717	399991601	RI	+	+	+	+	+							2	239
Phaeobacter_gallaeciensis_2_10_uid54715	400753240	RI	+	+	+	+	+							2	239
Burkholderia_cepacia_GG4_uid173858	402568491	RMI	+		+		+							3	239
Burkholderia_pseudomallei_BPC006_uid174460	403522521	RMI	+	+	+	+	+		+					3	239
Pseudomonas_fuscovaginae_UPB0736_uid174621	404398831	RLI				+	+							4	239
Vibrio_cholerae_HC_49A2_uid179819	417811837	R												4	239
Vibrio_cholerae_HCUF01_uid179820	417816861	R												4	239
Vibrio_cholerae_HC_06A1_uid180002	418330438	R												4	239
Vibrio_cholerae_HC_23A1_uid180003	418337759	R												4	239
Vibrio_cholerae_HC_28A1_uid180004	418341978	R												4	239
Vibrio_cholerae_HC_43A1_uid180005	418349436	R												4	239
Vibrio_cholerae_HC_61A1_uid180006	418353545	R												4	239
Burkholderia_pseudomallei_354a_uid180009	418395950	RMXI	+	+	+	+	+		+					4	239
Agrobacterium_tumefaciens_uid180011	418409636	RIR	+			+	+							4	239
Comamonas_testosteroni_ATCC_11996_uid180042	418530298	R												4	239
Burkholderia_pseudomallei_1026a_uid180043	418535807	RMXI	+	+	+	+	+		+					4	239
Burkholderia_pseudomallei_1258a_uid180044	418543438	RMXI	+	+	+	+	+		+					4	239
Burkholderia_pseudomallei_1258b_uid180045	418549974	RMXI	+	+	+	+	+		+					4	239
Burkholderia_pseudomallei_354e_uid180046	418555660	RMXI	+	+	+	+	+		+					4	239
Vibrio_cholerae_CP1033_6__uid180427	419826158	R												2	239
Pseudomonas_aeruginosa_CIG1_uid180490	420136692	RLI	+			+	+							2	239
Pseudomonas_aeruginosa_ATCC_14886_uid180765	421154879	RLI	+			+	+							1	239
Pseudomonas_aeruginosa_ATCC_25324_uid180766	421161818	RLI	+			+	+							3	239
Pseudomonas_aeruginosa_ATCC_700888_uid180767	421169005	RLI	+			+	+							3	239
Pseudomonas_aeruginosa_CI27_uid180768	421175496	RLI	+			+	+							2	239
Pseudomonas_aeruginosa_E2_uid180769	421181596	RLI	+			+	+							8	239
Vibrio_cholerae_CP1032_5__uid180826	421316834	R												4	239
Vibrio_cholerae_CP1041_14__uid180828	421324142	R												0	239
Vibrio_cholerae_CP1042_15__uid180829	421327114	R												4	239
Vibrio_cholerae_CP1046_19__uid180830	421332202	R												2	239
Vibrio_cholerae_HC_20A2_uid180832	421339811	R												3	239
Vibrio_cholerae_HC_46A1_uid180834	421345907	R												3	239
Burkholderia_multivorans_ATCC_BAA_247_uid180862	421469064	RMI	+		+		+							4	239
Burkholderia_multivorans_uid180863	421475915	RMI	+		+		+							5	239
Burkholderia_cenocepacia_H111_uid180971	421867793	RMI	+		+		+							1	239
Pseudomonas_syringae_pisi_1704B_uid181491	422632100	R	+			+	+						+	3	239
Vibrio_cholerae_HC_40A1_uid181557	422889808	R												2	239
Vibrio_cholerae_HC_48A1_uid181558	422898717	R												2	239
Vibrio_cholerae_HC_70A1_uid181559	422904767	R												3	239
Vibrio_cholerae_HFU_02_uid181561	422915110	R												4	239
Vibrio_cholerae_BJG_01_uid181563	422921055	R												4	239
Vibrio_cholerae_HC_38A1_uid181564	422927771	R												4	239
Vibrio_cholerae_HC_19A1_uid181603	423146844	R												2	239
Vibrio_cholerae_HC_21A1_uid181604	423147833	R												0	239
Vibrio_cholerae_HC_22A1_uid181605	423151619	R												1	239
Vibrio_cholerae_HC_32A1_uid181606	423158245	R												2	239
Vibrio_cholerae_HC_33A2_uid181607	423162047	R												0	239
Vibrio_cholerae_HC_48B2_uid181608	423163147	R												1	239
Vibrio_cholerae_HC_17A1_uid181723	423733007	R												8	239
Vibrio_cholerae_HC_50A2_uid181725	423742294	R												2	239
Vibrio_cholerae_HC_62A1_uid181729	423910398	R												1	239
Vibrio_cholerae_HC_77A1_uid181730	423919469	R												4	239
Vibrio_cholerae_HC_17A2_uid181734	424002082	R												3	239
Vibrio_cholerae_HC_37A1_uid181735	424004324	R												3	239
Vibrio_cholerae_HC_62B1_uid181739	424022255	R												7	239
Vibrio_cholerae_HC_69A1_uid181740	424029037	R												7	239
Vibrio_cholerae_CP1030_3__uid181789	424588526	R												3	239
Vibrio_cholerae_CP1040_13__uid181791	424593274	R												4	239
Vibrio_cholerae_CP1044_17__uid181792	424597203	R												2	239
Vibrio_cholerae_CP1047_20__uid181793	424604026	R												2	239
Vibrio_cholerae_CP1050_23__uid181794	424604779	R												4	239
Vibrio_cholerae_HC_39A1_uid181795	424608605	R												5	239
Vibrio_cholerae_HC_42A1_uid181797	424619231	R												4	239
Vibrio_cholerae_HC_47A1_uid181798	424620145	R												4	239
Vibrio_cholerae_HC_56A2_uid181804	424642771	R												4	239
Vibrio_cholerae_HC_57A2_uid181806	424650886	R												4	239
Vibrio_cholerae_HC_81A2_uid181807	424654667	R												2	239
Vibrio_cholerae_HE_16_uid181808	424658986	R												1	239
Rhizobium_leguminosarum_bv__trifolii_WU95_uid182038	424882824	R												3	239
Burkholderia_thailandensis_MSMB43_uid182042	424905110	RMI	+	+	+	+	+		+				+	7	239
Pseudomonas_aeruginosa_NCMG1179_uid182047	424940632	RLI	+			+	+							3	239
Pseudomonas_chlororaphis_aureofaciens_30_84_uid181709	425899984	R												3	239
Vibrio_cholerae_PS15_uid183761	429887489	R												2	239
Vibrio_cholerae_4260B_uid185787	440711469	R												0	239
Vibrio_cholerae_HC_64A1_uid183741	443505630	R												6	239
Vibrio_cholerae_HC_65A1_uid183742	443509541	R												3	239
Vibrio_cholerae_HC_67A1_uid183743	443513367	R												7	239
Vibrio_cholerae_HC_68A1_uid183744	443517202	R												2	239
Vibrio_cholerae_HC_71A1_uid183745	443520857	R												4	239
Vibrio_cholerae_HC_72A2_uid183746	443521765	R												3	239
Vibrio_cholerae_HC_7A1_uid183748	443529788	R												6	239
Vibrio_cholerae_HC_80A1_uid183749	443533481	R												2	239
Vibrio_cholerae_HC_81A1_uid183750	443537157	R												1	239
Burkholderia_cenocepacia_BC7_uid188101	444358573	RMI	+		+		+							5	239
Burkholderia_cenocepacia_K56_2Valvano_uid188102	444373274	RMI	+		+		+							4	239
Vibrio_cholerae_O1_Inaba_G4222_uid189024	449057780	R												3	239
Edwardsiella_tarda_NBRC_105688_uid189978	451966079	RI	+			+	+							2	239
Pseudomonas_aeruginosa_18A_uid190021	451986767	RI	+			+	+							3	239
Vibrio_cholerae_H1_uid190379	458024683	R											+	5	239
Vibrio_cholerae_VC1761_uid190521	458240010	R												1	239
Vibrio_cholerae_O1_2010EL_1798_uid190213	458790412	R											+	5	239
Edwardsiella_tarda_C07_087_uid193773	470463663	RI	+			+	+							3	239
Burkholderia_pseudomallei_MSHR1043_uid195201	471980563	RMI	+	+	+	+	+		+					7	239
Vibrio_cholerae_O1_116059_uid195203	471992054	R												5	239
Vibrio_cholerae_O1_87395_uid195206	472086134	R												2	239
Vibrio_cholerae_O1_95412_uid195207	472114334	R												3	239
Vibrio_cholerae_O1_AG_7404_uid195208	472134687	R												5	239
Vibrio_cholerae_O1_AG_8040_uid195210	472137049	R												4	239
Vibrio_cholerae_O1_EC_0009_uid195211	472148735	R												0	239
Vibrio_cholerae_O1_EC_0012_uid195212	472151573	R												3	239
Vibrio_cholerae_O1_EC_0027_uid195214	472156407	R												3	239
Vibrio_cholerae_O1_EC_0051_uid195215	472160775	R												5	239
Vibrio_cholerae_O1_EDC_020_uid195216	472166012	R												2	239
Vibrio_cholerae_O1_EDC_022_uid195218	472170078	R												3	239
Vibrio_cholerae_O1_EM_1536_uid195219	472180460	R												1	239
Vibrio_cholerae_O1_EM_1546_uid195220	472182582	R												1	239
Vibrio_cholerae_O1_EM_1626_uid195222	472186834	R												0	239
Vibrio_cholerae_O1_EM_1727_uid195224	472196230	R												4	239
Vibrio_cholerae_O1_NHCC_004A_uid195226	472200246	R												3	239
Vibrio_cholerae_O1_NHCC_006C_uid195227	472202140	R												1	239
Vibrio_cholerae_O1_NHCC_010F_uid195230	472209734	R												5	239
Vibrio_cholerae_O1_Nep_21106_uid195231	472215481	R												2	239
Vibrio_cholerae_O1_Nep_21113_uid195232	472218611	R										+		4	239
Vibrio_cholerae_O1_PCS_023_uid195234	472223789	R												0	239
Burkholderia_thailandensis_MSMB121_uid201037	488606415	RMI	+	+	+	+	+		+					5	239
Aeromonas_hydrophila_ML09_119_uid205540	507520088	RI				+	+							2	239
Burkholderia_pseudomallei_MSHR305_uid213227	526458830	RMI	+	+	+	+	+		+					2	239
Escherichia_coli_O157_H7_EDL933_uid57831	15802351	R	+						+					3	240
Escherichia_coli_O157_H7_Sakai_uid57781	15831908	R	+						+					2	240
Escherichia_coli_K_12_substr__MG1655_uid57779	16129863	R	+						+					8	240
Salmonella_enterica_serovar_Typhi_CT18_uid57793	16760896	R	+						+					3	240
Salmonella_enterica_serovar_Typhimurium_LT2_uid57799	16765288	R	+						+					2	240
Pseudomonas_syringae_tomato_DC3000_uid57967	28869252	R				+	+							8	240
Salmonella_enterica_serovar_Typhi_Ty2_uid57973	29141412	R	+						+					0	240
Salmonella_enterica_serovar_Paratyphi_A_ATCC_9150_uid58201	56413135	R	+						+					0	240
Salmonella_enterica_serovar_Choleraesuis_SC_B67_uid58017	62180524	R	+						+					7	240
Pseudomonas_syringae_B728a_uid57931	66045102	R				+	+							4	240
Pseudomonas_fluorescens_Pf_5_uid57937	70730988	R												0	240
Pseudomonas_syringae_phaseolicola_1448A_uid58099	71736138	R				+	+							2	240
Shigella_sonnei_Ss046_uid58217	74311738	R	+						+					7	240
Shigella_boydii_Sb227_uid58215	82543616	R	+						+					3	240
Sodalis_glossinidius__morsitans__uid58553	85059718	R	+											1	240
Rhizobium_etli_CFN_42_uid58377	86356800	R												3	240
Rhodopseudomonas_palustris_HaA2_uid58439	86750432	RI				+	+							3	240
Reinekea_blandensis_MED297_uid54199	88797814	RI	+			+	+	+						2	240
Rhodopseudomonas_palustris_BisB18_uid58443	90423713	R	+	+	+	+	+							3	240
Rhodopseudomonas_palustris_BisB5_uid58441	91976651	RI				+	+							2	240
Escherichia_coli_APEC_O1_uid58623	117624058	R	+						+					2	240
Yersinia_enterocolitica_8081_uid57741	123441372	R												3	240
Enterobacter_638_uid58727	146312149	R	+						+					0	240
Citrobacter_koseri_ATCC_BAA_895_uid58143	157145292	R	+						+					4	240
Escherichia_coli_E24377A_uid58395	157156210	R	+						+					9	240
Escherichia_coli_HS_uid58393	157161388	R	+						+					3	240
Escherichia_coli_CFT073_uid57915	161486200	R	+						+					2	240
Salmonella_enterica_serovar_Paratyphi_B_SPB7_uid59097	161613489	R	+						+					5	240
Escherichia_coli_UTI89_uid58541	162138422	R	+						+					0	240
Salmonella_enterica_serovar_Saintpaul_SARA29_uid54761	167552822	R	+						+					0	240
Salmonella_enterica_serovar_4_5_12_i__CVM23701_uid54763	167993519	R	+						+					10	240
Salmonella_enterica_serovar_Schwarzengrund_SL480_uid54863	168239186	R	+						+					2	240
Salmonella_enterica_serovar_Heidelberg_SL486_uid54859	168244797	R	+						+					1	240
Salmonella_enterica_serovar_Hadar_RI_05P066_uid54907	168259766	R	+						+					4	240
Salmonella_enterica_serovar_Newport_SL317_uid54855	168462512	R	+						+					0	240
Escherichia_coli_O157_H7_EC4113_uid54965	168751842	R	+						+					0	240
Escherichia_coli_O157_H7_EC4401_uid54971	168758227	R	+						+				+	4	240
Escherichia_coli_O157_H7_EC4486_uid54973	168771520	R	+						+			+		1	240
Escherichia_coli_O157_H7_EC4196_uid54963	168777340	R	+						+					1	240
Escherichia_coli_O157_H7_EC869_uid54979	168790328	R	+						+					2	240
Escherichia_coli_O157_H7_EC508_uid54977	168802260	R	+						+					2	240
Salmonella_enterica_serovar_Weltevreden_HI_N05_537_uid54905	168822990	R	+						+					8	240
Escherichia_coli_ATCC_8739_uid58783	170019746	R	+						+					4	240
Escherichia_coli_K_12_substr__DH10B_uid58979	170081564	R	+						+					2	240
Escherichia_coli_SMS_3_5_uid58919	170683439	R	+						+					2	240
Burkholderia_ambifaria_IOP40_10_uid54913	170700574	RI	+			+	+							2	240
Shigella_boydii_CDC_3083_94_uid58415	187730097	R	+						+					8	240
Escherichia_coli_53638_uid54321	188491931	R	+						+					2	240
Erwinia_tasmaniensis_Et1_99_uid59029	188533099	RI	+			+	+							1	240
Erwinia_tasmaniensis_Et1_99_uid59029	188534209	RI	+						+					2	240
Rhizobium_etli_CIAT_652_uid59115	190890862	R												3	240
Escherichia_coli_B7A_uid54297	191168286	R	+						+					1	240
Escherichia_coli_F11_uid54299	191173269	R	+						+					2	240
Rhodopseudomonas_palustris_TIE_1_uid58995	192290718	RI				+	+							5	240
Escherichia_coli_E22_uid54301	193066393	R	+						+					1	240
Escherichia_coli_E110019_uid54303	193071152	R	+						+					3	240
Escherichia_coli_B171_uid54319	194429919	R	+						+					0	240
Shigella_dysenteriae_1012_uid54365	194434963	R	+						+					0	240
Escherichia_coli_101_1_uid54363	194439563	R	+						+				+	5	240
Salmonella_enterica_serovar_Newport_SL254_uid58831	194445102	R	+						+				+	5	240
Salmonella_enterica_serovar_Heidelberg_SL476_uid58973	194448751	R	+						+				+	5	240
Salmonella_enterica_serovar_Kentucky_CVM29188_uid54757	194468906	R	+						+			+		2	240
Salmonella_enterica_serovar_Schwarzengrund_CVM19633_uid58915	194735895	R	+						+			+		4	240
Escherichia_coli_O157_H7_EC4024_uid54969	195939220	R	+						+			+		4	240
Salmonella_enterica_serovar_Agona_SL483_uid59431	197250905	R	+						+					4	240
Salmonella_enterica_serovar_Saintpaul_SARA23_uid54759	197263477	R	+						+					5	240
Salmonella_enterica_serovar_Paratyphi_A_AKU_12601_uid59269	197362061	R	+						+					2	240
Salmonella_enterica_serovar_Dublin_CT_02021853_uid58917	198243442	R	+						+					2	240
Salmonella_enterica_serovar_Virchow_SL491_uid54909	200391066	R	+						+					4	240
Salmonella_enterica_serovar_Javiana_GA_MM04042433_uid54857	204931037	R	+						+					5	240
Salmonella_enterica_serovar_Gallinarum_287_91_uid59249	205352355	R	+						+					3	240
Klebsiella_pneumoniae_342_uid59145	206576935	R	+						+					3	240
Salmonella_enterica_serovar_Enteritidis_P125109_uid59247	207856536	R	+						+					5	240
Escherichia_coli_O157_H7_EC4206_uid54959	208810274	R	+						+					2	240
Escherichia_coli_O157_H7_EC4045_uid54957	208816575	R	+						+					3	240
Escherichia_coli_O157_H7_EC4042_uid54961	208820421	R	+						+					0	240
Escherichia_coli_O157_H7_EC4115_uid59091	209399275	R	+						+					3	240
Rhizobium_leguminosarum_bv__trifolii_WSM2304_uid58997	209548400	R												3	240
Salmonella_enterica_serovar_Typhi_E00_7866_uid55017	213053513	R	+						+					2	240
Salmonella_enterica_serovar_Typhi_E02_1180_uid55021	213426356	R	+						+					1	240
Salmonella_enterica_serovar_Typhi_E98_2068_uid55025	213616131	R	+						+					2	240
Salmonella_enterica_serovar_Typhi_J185_uid55027	213650336	R	+						+					4	240
Pseudomonas_syringae_tomato_T1_uid54815	213967475	R				+	+							2	240
Escherichia_coli_O127_H6_E2348_69_uid59343	215487121	R	+						+					1	240
Escherichia_coli_O157_H7_TW14588_uid55087	217329032	R	+						+					3	240
Rhizobium_etli_Kim_5_uid55135	218463347	R												7	240
Rhizobium_etli_8C_3_uid55139	218514696	R												0	240
Escherichia_coli_IAI1_uid59377	218554500	R	+						+					4	240
Escherichia_coli_S88_uid62979	218558774	R	+						+					3	240
Rhizobium_etli_IE4771_uid55143	218663535	R												6	240
Rhizobium_etli_CIAT_894_uid55145	218677689	R												2	240
Escherichia_coli_ED1a_uid59379	218689909	R	+						+					2	240
Escherichia_coli_55989_uid59383	218695523	R	+						+					0	240
Escherichia_coli_IAI39_uid59381	218699520	R	+						+					4	240
Escherichia_coli_UMN026_uid62981	218705411	R	+						+					3	240
Agrobacterium_vitis_S4_uid58249	222109223	RI												3	240
Escherichia_coli_LF82_uid161965	222156652	R	+						+					3	240
Salmonella_enterica_serovar_Paratyphi_C_RKS4594_uid59063	224583549	R	+						+					3	240
Escherichia_coli_83972_uid55485	227885657	R	+						+					1	240
Citrobacter_30_2_uid55595	237731962	R	+						+					5	240
Pseudomonas_syringae_oryzae_1_6_uid55447	237797654	R				+	+							4	240
Yersinia_mollaretii_ATCC_43969_uid54345	238796086	R												2	240
Klebsiella_pneumoniae_NTUH_K2044_uid59073	238895474	R	+						+					2	240
Escherichia_coli_BW2952_uid59391	238901125	R	+						+					2	240
Salmonella_enterica_serovar_Tennessee_CDC07_0191_uid55383	238912477	R	+						+					2	240
Escherichia_coli__BL21_Gold_DE3_pLysS_AG__uid59245	253773131	R	+						+					0	240
Escherichia_coli_O157_H7_TW14359_uid59235	254793566	R	+						+					7	240
Pseudomonas_syringae_tabaci_ATCC_11528_uid55559	257484466	R				+	+							2	240
Erwinia_pyrifoliae_Ep1_96_uid40659	259908860	RI	+						+					8	240
Vibrio_furnissii_CIP_102972_uid41027	260770016	RI	+			+	+							3	240
Vibrio_metschnikovii_CIP_69_14_uid41029	260773944	R	+			+	+							2	240
Vibrio_coralliilyticus_ATCC_BAA_450_uid41031	260777849	R												3	240
Escherichia_coli_O103_H2_12009_uid41013	260844320	R	+						+					3	240
Escherichia_coli_O26_H11_11368_uid41021	260855896	R	+						+					3	240
Escherichia_coli_O111_H__11128_uid41023	260868508	R	+						+					3	240
Escherichia_coli_O157_H7_FRIK2000_uid55943	261227589	R	+						+					6	240
Escherichia_coli_O157_H7_FRIK966_uid55561	261255819	R	+						+					4	240
Enterobacter_cancerogenus_ATCC_35316_uid55079	261340314	R	+						+					5	240
Klebsiella_pneumoniae_rhinoscleromatis_ATCC_13884_uid41361	262043448	R	+						+					3	240
Citrobacter_rodentium_ICC168_uid43089	283785661	R	+						+					1	240
Citrobacter_youngae_ATCC_29220_uid55081	283832684	R	+						+					1	240
Klebsiella_variicola_At_22_uid42113	288934569	R	+						+					1	240
Pseudomonas_syringae_aesculi_NCPPB3681_uid56007	289626430	R				+	+							3	240
Pseudomonas_syringae_aesculi_2250_uid56009	289649584	R				+	+							2	240
Salmonella_enterica_serovar_Typhi_E98_3139_uid55033	289824072	R	+						+					2	240
Klebsiella_1_1_55_uid46351	290508769	R	+						+					4	240
Escherichia_coli_O55_H7_CB9615_uid46655	291283093	R	+						+					1	240
Pantoea_ananatis_LMG_20103_uid46807	291616969	RI	+						+					2	240
Erwinia_amylovora_CFBP1430_uid46839	292487894	RI	+						+					2	240
Erwinia_amylovora_ATCC_49946_uid46943	292899116	RI	+						+					0	240
Escherichia_coli_B354_uid46999	293410275	R	+						+					0	240
Enterobacter_cloacae_ATCC_13047_uid48363	296101736	R	+						+					0	240
Erwinia_billingiae_Eb661_uid50547	300716150	RI	+						+					4	240
Escherichia_coli_MS_107_1_uid50575	300818660	R	+						+					2	240
Escherichia_coli_MS_119_7_uid50577	300822312	R	+						+					0	240
Escherichia_coli_MS_198_1_uid50625	300899169	R	+						+					5	240
Escherichia_coli_MS_84_1_uid50623	300904802	R	+						+					2	240
Escherichia_coli_MS_115_1_uid50627	300917358	R	+						+					1	240
Escherichia_coli_MS_182_1_uid50641	300925008	R	+						+					4	240
Escherichia_coli_MS_187_1_uid50629	300928947	R	+						+					5	240
Escherichia_coli_MS_21_1_uid50631	300935891	R	+						+					3	240
Escherichia_coli_MS_116_1_uid50635	300951540	R	+						+					5	240
Escherichia_coli_MS_175_1_uid50639	300956569	R	+						+					5	240
Escherichia_coli_MS_200_1_uid50645	300982244	R	+						+					3	240
Escherichia_coli_MS_45_1_uid50643	300993973	R	+						+					3	240
Escherichia_coli_MS_69_1_uid50653	301018234	R	+						+					0	240
Escherichia_coli_MS_196_1_uid50655	301029367	R	+						+					1	240
Escherichia_coli_MS_185_1_uid50657	301050730	R	+						+					6	240
Escherichia_coli_MS_78_1_uid50771	301327706	R	+						+					4	240
Pseudomonas_syringae_tomato_Max13_uid50767	301386436	R				+	+							4	240
Escherichia_coli_MS_146_1_uid50897	301645566	R	+						+					3	240
Pseudomonas_syringae_tomato_K40_uid51153	302058672	R				+	+							3	240
Pseudomonas_syringae_tomato_NCPPB_1108_uid51195	302131192	R				+	+							3	240
Pseudomonas_syringae_642_uid51197	302185070	R				+	+							9	240
Ahrensia_R2A130_uid51717	304394107	R												5	240
Pantoea_aB_uid51719	304397142	RI	+						+					4	240
Escherichia_coli_NC101_uid52343	306814260	R	+						+					3	240
Escherichia_coli_W_uid52603	307314177	R	+						+					4	240
Roseibium_TrichSKD4_uid53349	307944862	R												5	240
Pantoea_vagans_C9_1_uid49871	308186328	RI	+						+					6	240
Escherichia_coli_MS_145_7_uid59467	309795974	R	+						+					6	240
Enterobacter_cloacae_SCF1_uid59969	311279135	R	+						+					3	240
Pseudomonas_fluorescens_WH6_uid60611	312963163	R	+	+	+	+	+		+					2	240
Pantoea_At_9b_uid55845	317047630	RI	+						+					2	240
Mesorhizobium_ciceri_biovar_biserrulae_WSM1271_uid62101	319782267	R												0	240
Agrobacterium_H13_3_uid63403	325168564	R												3	240
Klebsiella_MS_92_3_uid66159	330001006	R	+						+					5	240
Burkholderia_gladioli_BSR3_uid66301	330820206	RMI	+	+	+	+	+		+					2	240
Escherichia_coli_H736_uid52485	331642538	R	+						+					2	240
Escherichia_coli_M605_uid52483	331647509	R	+						+					2	240
Escherichia_coli_M718_uid52481	331653323	R	+						+					2	240
Escherichia_coli_TA143_uid52477	331663414	R	+						+					2	240
Escherichia_coli_TA271_uid52521	331668610	R	+						+					2	240
Escherichia_coli_TA280_uid52523	331673434	R	+						+					2	240
Escherichia_coli_H591_uid52525	331677801	R	+						+					2	240
Escherichia_coli_H299_uid52527	331683468	R	+						+					2	240
Enterobacter_hormaechei_ATCC_49162_uid67395	334124665	R	+						+					1	240
Vibrio_anguillarum_775_uid68057	336125724	RI	+			+	+							4	240
Mesorhizobium_opportunistum_WSM2075_uid40861	337267238	R												6	240
Salmonella_bongori_NCTC_12419_uid70155	339999751	R	+						+					4	240
Vibrio_ichthyoenteri_ATCC_700023_uid72183	343508506	RXI	+			+	+							2	240
Vibrio_scophthalmi_LMG_19158_uid72185	343512066	RXI	+			+	+							2	240
Vibrio_N418_uid72187	343515409	RXI	+			+	+							7	240
Enterobacter_asburiae_LF7a_uid72793	345299789	R	+						+					1	240
Enterobacter_mori_LMG_25706_uid75365	354724057	R	+						+					5	240
Klebsiella_4_1_44FAA_uid80417	365137571	R	+						+					2	240
Vibrio_ordalii_ATCC_33509_uid80489	365538429	RI	+			+	+							2	240
Enterobacter_cloacae_EcWSU1_uid80739	365971148	R	+						+					2	240
Escherichia_TW09308_uid80729	366157401	R	+						+					2	240
Pantoea_SL1_M5_uid81121	372274280	RI	+						+					3	240
Bradyrhizobium_WSM471_uid82711	374573148	RI	+			+	+	+						3	240
Salmonella_enterica_serovar_Typhimurium_TN061786_uid82941	374980973	R	+						+					3	240
Salmonella_enterica_serovar_Choleraesuis_SCSA50_uid83017	375114854	R	+						+					3	240
Salmonella_enterica_serovar_Dublin_SD3246_uid83019	375118618	R	+						+					3	240
Salmonella_enterica_serovar_Gallinarum_SG9_uid83023	375123155	R	+						+					4	240
Vibrio_furnissii_NCTC_11218_uid82347	375133365	RI	+			+	+							2	240
Klebsiella_oxytoca_KCTC_1686_uid83159	375261608	R	+						+					3	240
Escherichia_hermannii_NBRC_105704_uid84453	377577508	R	+			+	+		+					3	240
Salmonella_enterica_serovar_Typhimurium_14028S_uid86059	378450558	R	+						+					3	240
Salmonella_enterica_serovar_Typhimurium_SL1344_uid86645	378699816	R	+						+					3	240
Escherichia_coli_KO11FL_uid52593	378712646	R	+						+					3	240
Pantoea_ananatis_uid86861	378767819	RI	+						+					3	240
Salmonella_enterica_serovar_Gallinarum_pullorum_RKS5078_uid87035	378955513	R	+						+					3	240
Salmonella_enterica_serovar_Typhi_P_stx_12_uid87001	378959085	R	+						+					3	240
Klebsiella_pneumoniae_HS11286_uid84387	378979594	R	+						+					3	240
Salmonella_enterica_serovar_Typhimurium_T000240_uid84397	378984512	R	+						+					3	240
Salmonella_enterica_serovar_Typhimurium_UK_1_uid87049	378989292	R	+						+					3	240
Salmonella_enterica_serovar_Typhimurium_ST4_74_uid84393	379701129	R	+						+					3	240
Pantoea_Sc1_uid157059	381405028	RI	+											2	240
Shigella_sonnei_53G_uid84383	383177839	R	+						+					3	240
Salmonella_enterica_serovar_Typhimurium_798_uid158047	383496623	R	+						+					3	240
Erwinia_Ejp617_uid159955	385787968	RI	+						+					3	240
Pantoea_ananatis_AJ13355_uid162073	386015334	RI	+						+					3	240
Klebsiella_pneumoniae_KCTC_2242_uid162147	386035549	R	+						+					3	240
Pantoea_ananatis_PA13_uid162181	386079924	RI	+						+					3	240
Escherichia_4_1_40B_uid55603	386280971	R	+						+					3	240
Salmonella_enterica_serovar_Heidelberg_B182_uid162195	386591779	R	+						+					3	240
Escherichia_coli_DH1_uid161951	386595278	R	+						+					3	240
Escherichia_coli_IHE3034_uid162007	386599708	R	+						+					3	240
Escherichia_coli_UM146_uid162043	386604123	R	+						+					3	240
Escherichia_coli_W_uid162011	386609299	R	+						+					2	240
Escherichia_coli_UMNK88_uid161991	386614473	R	+						+					3	240
Escherichia_coli_NA114_uid162139	386619528	R	+						+					3	240
Escherichia_coli_O7_K1_CE10_uid162115	386624540	R	+						+					2	240
Escherichia_coli__clone_D_i2__uid162047	386629617	R	+						+					3	240
Escherichia_coli__clone_D_i14__uid162049	386634537	R	+						+					3	240
Escherichia_coli_ABU_83972_uid161975	386639438	R	+						+					3	240
Escherichia_coli_KO11FL_uid162099	386701116	R	+						+					3	240
Escherichia_coli_P12b_uid162061	386704339	R	+						+					3	240
Escherichia_coli_W_uid162101	386709774	R	+						+					3	240
Escherichia_coli_O55_H7_RM12579_uid162153	387507158	R	+						+					2	240
Escherichia_coli_042_uid161985	387607529	R	+						+					2	240
Escherichia_coli_ETEC_H10407_uid161993	387612475	R	+						+					2	240
Escherichia_coli_O83_H1_NRG_857C_uid161987	387617247	R	+						+					2	240
Escherichia_coli_DH1_uid162051	387621630	R	+						+					2	240
Escherichia_coli_SE15_uid161939	387829821	R	+						+					2	240
Escherichia_coli_Xuzhou21_uid163995	387883017	R	+						+					2	240
Escherichia_coli_K_12_substr__W3110_uid161931	388477985	R	+						+					2	240
Rhodanobacter_115_uid167860	389736388	RMI	+	+	+	+	+		+					2	240
Pantoea_agglomerans_IG1_uid167854	390433424	RI	+						+					3	240
Enterobacter_cloacae_dissolvens_SDM_uid168997	392979694	R	+						+					3	240
Citrobacter_A1_uid170517	395231742	R	+						+					3	240
Enterobacter_Ag1_uid170516	395232250	R	+						+					3	240
Enterobacter_radicincitans_DSM_16656_uid171147	397165256	R	+						+					3	240
Klebsiella_oxytoca_E718_uid170256	397658717	R	+						+					2	240
Pantoea_YR343_uid171647	398791182	RI	+						+					3	240
Pantoea_GM01_uid171648	398798390	RI	+						+					3	240
Enterobacter_SST3_uid172975	401675796	R	+						+					8	240
Enterobacter_cloacae_ENHKU01_uid172463	401764268	R	+						+					8	240
Klebsiella_pneumoniae_1084_uid174151	402780076	R	+						+					8	240
Escherichia_1_1_43_uid55599	404375289	R	+						+					5	240
Aeromonas_veronii_AMC35_uid175686	406676036	R												8	240
Escherichia_coli_O104_H4_2009EL_2071_uid176128	407469781	R	+						+					6	240
Escherichia_coli_O104_H4_2011C_3493_uid176127	407481556	R	+						+					3	240
Salmonella_enterica_serovar_Weltevreden_2007_60_3289_1_uid178014	409249604	R	+						+					9	240
Rhizobium_mesoamericanum_STM3625_uid178067	409440004	R												1	240
Pseudomonas_viridiflava_UASWS0038_uid178273	410090140	R				+	+							2	240
Escherichia_coli_O104_H4_2009EL_2050_uid175905	410482105	R	+						+					3	240
Escherichia_coli_3431_uid179585	415775251	R	+						+					2	240
Escherichia_coli_EPECa14_uid179586	415792068	R	+						+					3	240
Escherichia_coli_E128010_uid179587	415805086	R	+						+					0	240
Escherichia_coli_LT_68_uid179588	415809837	R	+						+					1	240
Escherichia_coli_OK1180_uid179589	415817661	R	+						+					2	240
Escherichia_coli_OK1357_uid179590	415826060	R	+						+					4	240
Escherichia_coli_RN587_1_uid179591	415842537	R	+						+					3	240
Shigella_sonnei_53G_uid179592	415850743	R	+						+					4	240
Escherichia_coli_MS_85_1_uid179594	415861150	R	+						+					1	240
Escherichia_coli_MS_79_10_uid179595	415874744	R	+						+					5	240
Pseudomonas_syringae_glycinea_B076_uid179600	416017582	R				+	+							2	240
Pseudomonas_syringae_glycinea_race_4_uid179601	416026065	R				+	+							1	240
Shigella_dysenteriae_CDC_74_1112_uid179634	416264981	R	+						+					4	240
Shigella_boydii_ATCC_9905_uid179635	416287891	R	+						+					4	240
Escherichia_coli_O157_H7_1044_uid179637	416312457	R	+						+					1	240
Escherichia_coli_O157_H7_EC1212_uid179638	416318432	R	+						+					2	240
Escherichia_coli_O157_H7_1125_uid179639	416326314	R	+						+					2	240
Escherichia_coli_WV_060327_uid179640	416337480	R	+						+					2	240
Escherichia_coli_EC4100B_uid179641	416345539	R	+						+					1	240
Salmonella_enterica_serovar_Montevideo_315996572_uid179644	416421705	R	+						+					4	240
Salmonella_enterica_serovar_Montevideo_495297_1_uid179645	416433781	R	+						+					4	240
Salmonella_enterica_serovar_Montevideo_495297_3_uid179646	416436601	R	+						+					3	240
Salmonella_enterica_serovar_Montevideo_495297_4_uid179647	416449063	R	+						+					1	240
Salmonella_enterica_serovar_Montevideo_515920_1_uid179648	416452383	R	+						+					1	240
Salmonella_enterica_serovar_Montevideo_515920_2_uid179649	416456550	R	+						+					1	240
Salmonella_enterica_serovar_Montevideo_531954_uid179650	416469430	R	+						+					1	240
Salmonella_enterica_serovar_Montevideo_NC_MB110209_0054_uid179651	416477751	R	+						+					3	240
Salmonella_enterica_serovar_Montevideo_OH_2009072675_uid179652	416489969	R	+						+					4	240
Salmonella_enterica_serovar_Montevideo_CASC_09SCPH15965_uid179653	416498214	R	+						+					4	240
Salmonella_enterica_serovar_Montevideo_SARB31_uid179654	416504856	R	+						+					2	240
Salmonella_enterica_serovar_Montevideo_ATCC_BAA710_uid179655	416512357	R	+						+					3	240
Salmonella_enterica_serovar_Montevideo_LQC_10_uid179656	416527931	R	+						+					2	240
Salmonella_enterica_serovar_Montevideo_SARB30_uid179657	416535102	R	+						+					5	240
Salmonella_enterica_serovar_Montevideo_19N_uid179658	416542647	R	+						+					1	240
Salmonella_enterica_serovar_Montevideo_29N_uid179659	416549053	R	+						+					0	240
Salmonella_enterica_serovar_Montevideo_42N_uid179660	416562429	R	+						+					4	240
Salmonella_enterica_serovar_Montevideo_4441_H_uid179661	416570676	R	+						+					4	240
Salmonella_enterica_serovar_Montevideo_81038_01_uid179662	416579350	R	+						+					2	240
Salmonella_enterica_serovar_Montevideo_MD_MDA09249507_uid179663	416585221	R	+						+					1	240
Salmonella_enterica_serovar_Montevideo_414877_uid179664	416589893	R	+						+					2	240
Salmonella_enterica_serovar_Montevideo_366867_uid179665	416601280	R	+						+					5	240
Salmonella_enterica_serovar_Montevideo_413180_uid179666	416604312	R	+						+					3	240
Salmonella_enterica_serovar_Montevideo_446600_uid179667	416611987	R	+						+					4	240
Salmonella_enterica_serovar_Montevideo_609458_1_uid179668	416619548	R	+						+					1	240
Salmonella_enterica_serovar_Montevideo_556150_1_uid179669	416629523	R	+						+					2	240
Salmonella_enterica_serovar_Montevideo_609460_uid179670	416638145	R	+						+					4	240
Salmonella_enterica_serovar_Montevideo_507440_20_uid179671	416651764	R	+						+					3	240
Salmonella_enterica_serovar_Montevideo_556152_uid179672	416658186	R	+						+					2	240
Salmonella_enterica_serovar_Montevideo_MB101509_0077_uid179673	416666472	R	+						+					2	240
Salmonella_enterica_serovar_Montevideo_MB102109_0047_uid179674	416683466	R	+						+					5	240
Salmonella_enterica_serovar_Montevideo_MB110209_0055_uid179675	416701950	R	+						+					4	240
Salmonella_enterica_serovar_Montevideo_MB111609_0052_uid179676	416705060	R	+						+					2	240
Salmonella_enterica_serovar_Montevideo_2009083312_uid179677	416711049	R	+						+					2	240
Salmonella_enterica_serovar_Montevideo_2009085258_uid179678	416716917	R	+						+					2	240
Salmonella_enterica_serovar_Montevideo_315731156_uid179679	416722052	R	+						+					2	240
Salmonella_enterica_serovar_Montevideo_IA_2009159199_uid179680	416727535	R	+						+					4	240
Salmonella_enterica_serovar_Montevideo_IA_2010008282_uid179681	416736813	R	+						+					2	240
Salmonella_enterica_serovar_Montevideo_IA_2010008283_uid179682	416750090	R	+						+					1	240
Salmonella_enterica_serovar_Montevideo_IA_2010008284_uid179683	416755442	R	+						+					2	240
Salmonella_enterica_serovar_Montevideo_IA_2010008285_uid179684	416762930	R	+						+					3	240
Salmonella_enterica_serovar_Montevideo_IA_2010008287_uid179685	416769608	R	+						+					1	240
Escherichia_coli_O157_H7_G5101_uid179686	416773998	R	+						+					3	240
Escherichia_coli_O157_H__493_89_uid179687	416786001	R	+						+					2	240
Escherichia_coli_O157_H__H_2687_uid179688	416796980	R												3	240
Escherichia_coli_O55_H7_3256_97_uid179689	416808425	R	+						+					1	240
Escherichia_coli_O55_H7_USDA_5905_uid179690	416827678	R	+						+					2	240
Escherichia_coli_O157_H7_LSU_61_uid179691	416829058	R	+						+					2	240
Escherichia_coli_STEC_7v_uid179698	416897845	R	+						+					1	240
Escherichia_coli_cloneA_i1_uid179705	417084856	R	+						+					1	240
Rhizobium_etli_CNPAF512_uid179707	417105073	R												2	240
Escherichia_coli_1_2741_uid179708	417115716	R	+						+					1	240
Escherichia_coli_97_0246_uid179709	417124342	R	+						+					1	240
Escherichia_coli_5_0588_uid179710	417135331	R	+						+					4	240
Escherichia_coli_97_0259_uid179711	417138034	R	+						+					1	240
Escherichia_coli_1_2264_uid179712	417149948	R	+						+					0	240
Escherichia_coli_96_0497_uid179713	417154256	R	+						+					3	240
Escherichia_coli_99_0741_uid179714	417167969	R	+						+					3	240
Escherichia_coli_3_2608_uid179715	417177612	R	+						+					2	240
Escherichia_coli_93_0624_uid179716	417187409	R	+						+					2	240
Escherichia_coli_4_0522_uid179717	417189786	R	+						+					4	240
Escherichia_coli_JB1_95_uid179718	417207065	R	+						+					4	240
Escherichia_coli_96_154_uid179719	417221850	R	+						+					3	240
Escherichia_coli_5_0959_uid179720	417231706	R	+						+					2	240
Escherichia_coli_9_0111_uid179721	417247736	R	+						+					0	240
Escherichia_coli_4_0967_uid179722	417248999	R	+						+					4	240
Escherichia_coli_2_3916_uid179723	417255019	R	+						+					4	240
Escherichia_coli_3_3884_uid179724	417265704	R	+						+					4	240
Escherichia_coli_2_4168_uid179725	417272059	R	+						+					4	240
Escherichia_coli_3_2303_uid179726	417276729	R	+						+					4	240
Escherichia_coli_3003_uid179727	417283730	R	+						+					4	240
Escherichia_coli_TW07793_uid179728	417287131	R	+						+					4	240
Escherichia_coli_B41_uid179729	417291332	R	+						+					4	240
Escherichia_coli_900105__10e__uid179730	417297998	R	+						+					4	240
Escherichia_coli_PCN033_uid179732	417308386	R	+						+					4	240
Salmonella_enterica_serovar_Adelaide_A4_669_uid179737	417325650	R	+						+					4	240
Salmonella_enterica_serovar_Baildon_R6_199_uid179739	417341088	R	+						+					4	240
Salmonella_enterica_serovar_Gaminara_A4_567_uid179740	417348390	R	+						+					4	240
Salmonella_enterica_serovar_Give_S5_487_uid179741	417357433	R	+						+					4	240
Salmonella_enterica_serovar_Hvittingfoss_A4_620_uid179742	417370313	R	+						+					4	240
Salmonella_enterica_serovar_Inverness_R8_3668_uid179743	417372684	R	+						+					4	240
Salmonella_enterica_serovar_Johannesburg_S5_703_uid179744	417382775	R	+						+					4	240
Salmonella_enterica_serovar_Minnesota_A4_603_uid179745	417390228	R	+						+					4	240
Salmonella_enterica_serovar_Mississippi_A4_633_uid179746	417414790	R	+						+					4	240
Salmonella_enterica_serovar_Montevideo_S5_403_uid179747	417457238	R	+						+					4	240
Salmonella_enterica_serovar_Rubislaw_A4_653_uid179748	417474486	R	+						+					4	240
Salmonella_enterica_serovar_Senftenberg_A4_543_uid179749	417510104	R	+						+					4	240
Salmonella_enterica_serovar_Uganda_R8_3404_uid179750	417517713	R	+						+					4	240
Salmonella_enterica_serovar_Urbana_R8_2977_uid179751	417529817	R	+						+					4	240
Salmonella_enterica_serovar_Wandsworth_A4_580_uid179752	417538645	R	+						+					4	240
Escherichia_coli_STEC_B2F1_uid179763	417581444	R	+						+					4	240
Escherichia_coli_STEC_C165_02_uid179764	417586845	R	+						+					4	240
Escherichia_coli_2534_86_uid179765	417592068	R	+						+					4	240
Escherichia_coli_3030_1_uid179766	417597098	R	+						+					4	240
Escherichia_coli_STEC_94C_uid179767	417602515	R	+						+					4	240
Escherichia_coli_G58_1_uid179770	417618481	R	+						+					4	240
Escherichia_coli_STEC_H_1_8_uid179771	417623765	R	+						+					4	240
Escherichia_coli_STEC_MHI813_uid179772	417629092	R	+						+					4	240
Escherichia_coli_STEC_S1191_uid179773	417634834	R	+						+					4	240
Escherichia_coli_TX1999_uid179774	417639479	R	+						+					4	240
Escherichia_coli_AA86_uid179782	417662506	R	+						+					4	240
Escherichia_coli_STEC_O31_uid179783	417667357	R	+						+					4	240
Shigella_dysenteriae_155_74_uid179784	417671891	R	+						+					4	240
Shigella_boydii_5216_82_uid179789	417689980	R	+						+					4	240
Escherichia_coli_O104_H4_LB226692_uid179817	417805454	R	+						+					4	240
Escherichia_coli_O104_H4_01_09591_uid179824	417833199	R	+						+					4	240
Escherichia_coli_O104_H4_C227_11_uid179836	417867014	R	+						+					4	240
Escherichia_coli_XH140A_uid179867	417943584	R	+						+					4	240
Escherichia_coli_XH001_uid179879	417975008	R	+						+					4	240
Escherichia_coli_W26_uid179901	418042233	R	+						+					4	240
Escherichia_coli_UMNF18_uid179992	418303243	R	+						+					4	240
Salmonella_enterica_serovar_Montevideo_80959_06_uid180032	418484034	R	+						+					4	240
Salmonella_enterica_serovar_Montevideo_CT_02035318_uid180034	418493785	R	+						+					4	240
Salmonella_enterica_serovar_Montevideo_CT_02035320_uid180035	418497550	R	+						+					4	240
Salmonella_enterica_serovar_Montevideo_CT_02035321_uid180036	418502285	R	+						+					4	240
Salmonella_enterica_serovar_Montevideo_CT_02035327_uid180037	418509558	R	+						+					4	240
Salmonella_enterica_serovar_Pomona_ATCC_10729_uid180038	418513271	R	+						+					4	240
Salmonella_enterica_serovar_Montevideo_IA_2010008286_uid180041	418527777	R	+						+					4	240
Salmonella_enterica_serovar_Newport_CVM_35185_uid180105	418760747	R	+						+					4	240
Salmonella_enterica_serovar_Newport_CVM_35199_uid180106	418764856	R	+						+					4	240
Salmonella_enterica_serovar_Newport_CVM_21539_uid180107	418772390	R	+						+					4	240
Salmonella_enterica_serovar_Newport_CVM_33953_uid180108	418775580	R	+						+					4	240
Salmonella_enterica_serovar_Newport_CVM_35188_uid180109	418778156	R	+						+					4	240
Salmonella_enterica_serovar_Newport_CVM_21559_uid180110	418783185	R	+						+					4	240
Salmonella_enterica_serovar_Newport_CVM_19447_uid180111	418789507	R	+						+					4	240
Salmonella_enterica_serovar_Newport_CVM_19449_uid180112	418794764	R	+						+					4	240
Salmonella_enterica_serovar_Newport_CVM_19567_uid180113	418796905	R	+						+					4	240
Salmonella_enterica_serovar_Newport_CVM_35202_uid180114	418800748	R	+						+					4	240
Salmonella_enterica_serovar_Newport_CVM_21550_uid180115	418809498	R	+						+					4	240
Salmonella_enterica_serovar_Newport_CVM_22513_uid180116	418813651	R	+						+					4	240
Salmonella_enterica_serovar_Newport_CVM_21538_uid180117	418814918	R	+						+					4	240
Salmonella_enterica_serovar_Newport_CVM_22425_uid180118	418822705	R	+						+					4	240
Salmonella_enterica_serovar_Newport_CVM_22462_uid180119	418826370	R	+						+					4	240
Salmonella_enterica_serovar_Newport_CVM_N18486_uid180120	418833630	R	+						+					6	240
Salmonella_enterica_serovar_Newport_CVM_N1543_uid180121	418836628	R	+						+					4	240
Salmonella_enterica_serovar_Newport_CVM_21554_uid180122	418840599	R	+						+					4	240
Salmonella_enterica_serovar_Newport_CVM_19443_uid180123	418844660	R												4	240
Salmonella_enterica_serovar_Newport_CVM_19443_uid180123	418844952	R	+						+					4	240
Salmonella_enterica_serovar_Newport_CVM_37978_uid180124	418850631	R	+						+					4	240
Salmonella_enterica_serovar_Newport_CVM_19593_uid180125	418853861	R	+						+					4	240
Salmonella_enterica_serovar_Newport_CVM_19470_uid180126	418859005	R	+						+					4	240
Salmonella_enterica_serovar_Newport_CVM_19536_uid180127	418863525	R	+						+					4	240
Salmonella_enterica_serovar_Newport_CVM_4176_uid180128	418868185	R	+						+					4	240
Escherichia_coli_J53_uid180157	418957717	R	+						+					4	240
Escherichia_coli_DEC3A_uid180180	419045453	R	+						+					4	240
Escherichia_coli_DEC3B_uid180181	419051484	R	+						+					4	240
Escherichia_coli_DEC3C_uid180182	419057488	R	+						+					4	240
Escherichia_coli_DEC3D_uid180183	419062870	R	+						+					4	240
Escherichia_coli_DEC3F_uid180185	419075688	R	+						+					4	240
Escherichia_coli_DEC4A_uid180186	419081002	R	+						+					4	240
Escherichia_coli_DEC4D_uid180189	419098357	R	+						+					4	240
Escherichia_coli_DEC4E_uid180190	419104262	R	+						+					4	240
Escherichia_coli_DEC5A_uid180192	419115125	R	+						+					4	240
Escherichia_coli_DEC5B_uid180193	419120750	R	+						+					4	240
Escherichia_coli_DEC5C_uid180194	419126012	R	+						+					4	240
Escherichia_coli_DEC5D_uid180195	419131853	R	+						+					4	240
Escherichia_coli_DEC6A_uid180197	419142753	R	+						+					4	240
Escherichia_coli_DEC6B_uid180198	419148698	R	+						+					4	240
Escherichia_coli_DEC6C_uid180199	419154157	R	+						+					4	240
Escherichia_coli_DEC6D_uid180200	419159489	R	+						+					4	240
Escherichia_coli_DEC6E_uid180201	419164707	R	+						+					4	240
Escherichia_coli_DEC7A_uid180202	419170473	R	+						+					4	240
Escherichia_coli_DEC7B_uid180203	419175472	R	+						+					4	240
Escherichia_coli_DEC7C_uid180204	419181123	R	+						+					4	240
Escherichia_coli_DEC7E_uid180206	419191850	R	+						+					4	240
Escherichia_coli_DEC8A_uid180207	419197317	R	+						+					4	240
Escherichia_coli_DEC8B_uid180208	419203617	R	+						+					4	240
Escherichia_coli_DEC8C_uid180209	419209887	R	+						+					4	240
Escherichia_coli_DEC8D_uid180210	419215955	R	+						+					4	240
Escherichia_coli_DEC8E_uid180211	419221743	R	+						+					4	240
Escherichia_coli_DEC9A_uid180212	419227016	R	+						+					1	240
Escherichia_coli_DEC9B_uid180213	419232730	R	+						+					5	240
Escherichia_coli_DEC9C_uid180214	419238131	R	+						+					1	240
Escherichia_coli_DEC9D_uid180215	419243572	R	+						+					2	240
Escherichia_coli_DEC9E_uid180216	419249394	R	+						+					2	240
Escherichia_coli_DEC10A_uid180217	419255221	R	+						+					4	240
Escherichia_coli_DEC10B_uid180218	419261433	R	+						+					0	240
Escherichia_coli_DEC10C_uid180219	419267336	R	+						+					2	240
Escherichia_coli_DEC10D_uid180220	419272951	R	+						+					2	240
Escherichia_coli_DEC10E_uid180221	419278292	R	+						+					2	240
Escherichia_coli_DEC10F_uid180222	419284395	R	+						+					2	240
Escherichia_coli_DEC11A_uid180223	419289875	R	+						+					2	240
Escherichia_coli_DEC11B_uid180224	419295211	R	+						+					2	240
Escherichia_coli_DEC11C_uid180225	419300567	R	+						+					2	240
Escherichia_coli_DEC11D_uid180226	419306612	R	+						+					2	240
Escherichia_coli_DEC11E_uid180227	419311637	R	+						+					2	240
Escherichia_coli_DEC12A_uid180228	419317027	R	+						+					2	240
Escherichia_coli_DEC12B_uid180229	419323197	R	+						+					2	240
Escherichia_coli_DEC12C_uid180230	419329165	R	+						+					2	240
Escherichia_coli_DEC12D_uid180231	419334759	R	+						+					2	240
Escherichia_coli_DEC12E_uid180232	419340205	R	+						+					2	240
Escherichia_coli_DEC13A_uid180233	419345578	R	+						+					2	240
Escherichia_coli_DEC13B_uid180234	419349985	R	+						+					3	240
Escherichia_coli_DEC13C_uid180235	419355380	R	+						+					3	240
Escherichia_coli_DEC13D_uid180236	419360448	R	+						+					3	240
Escherichia_coli_DEC13E_uid180237	419365559	R	+						+					3	240
Escherichia_coli_DEC14A_uid180238	419370340	R	+						+					3	240
Escherichia_coli_DEC14B_uid180239	419375793	R	+						+					3	240
Escherichia_coli_DEC14C_uid180240	419381143	R	+						+					3	240
Escherichia_coli_DEC14D_uid180241	419386382	R	+						+					1	240
Escherichia_coli_DEC15A_uid180242	419391958	R	+						+					3	240
Escherichia_coli_DEC15B_uid180243	419397017	R	+						+					3	240
Escherichia_coli_DEC15C_uid180244	419402370	R	+						+					1	240
Escherichia_coli_DEC15D_uid180245	419407486	R	+						+					3	240
Escherichia_coli_DEC15E_uid180246	419413057	R	+						+					2	240
Escherichia_coli_SCI_07_uid180387	419700708	R	+						+					3	240
Salmonella_enterica_serovar_Heidelberg_41579_uid180398	419730393	R	+						+					3	240
Salmonella_enterica_serovar_Heidelberg_41563_uid180399	419732078	R	+						+					2	240
Salmonella_enterica_serovar_Heidelberg_41573_uid180400	419741423	R	+						+					4	240
Salmonella_enterica_serovar_Heidelberg_41566_uid180401	419742358	R	+						+					1	240
Salmonella_enterica_serovar_Heidelberg_41565_uid180402	419747494	R	+						+					3	240
Salmonella_enterica_serovar_Newport_Levine_1_uid180416	419789416	R	+						+					5	240
Salmonella_enterica_serovar_Newport_Levine_15_uid180417	419794337	R	+						+					2	240
Escherichia_coli_AI27_uid180421	419807892	R	+						+					3	240
Escherichia_coli_O32_H37_P4_uid180423	419809007	R	+						+					2	240
Escherichia_coli_O103_H25_CVM9340_uid180442	419863866	R	+						+					2	240
Escherichia_coli_O103_H2_CVM9450_uid180443	419869890	R	+						+					2	240
Escherichia_coli_O111_H11_CVM9534_uid180444	419878210	R	+						+					2	240
Escherichia_coli_O111_H11_CVM9545_uid180445	419882416	R	+						+					2	240
Escherichia_coli_O111_H8_CVM9570_uid180446	419892007	R	+						+					2	240
Escherichia_coli_O111_H8_CVM9574_uid180447	419897260	R	+						+					2	240
Escherichia_coli_O26_H11_CVM9942_uid180448	419903391	R	+						+					2	240
Escherichia_coli_O26_H11_CVM10026_uid180449	419911035	R	+						+					2	240
Escherichia_coli_KD1_uid180450	419914130	R	+						+					2	240
Escherichia_coli_KD2_uid180451	419916354	R	+						+					2	240
Escherichia_coli_541_15_uid180452	419922400	R	+						+					2	240
Escherichia_coli_541_1_uid180453	419930616	R	+						+					2	240
Escherichia_coli_576_1_uid180454	419932483	R	+						+					2	240
Escherichia_coli_75_uid180455	419942025	R	+						+					2	240
Escherichia_coli_HM605_uid180456	419946746	R	+						+					2	240
Escherichia_coli_CUMT8_uid180457	419950198	R	+						+					2	240
Enterobacter_cloacae_GS1_uid180459	419958366	R	+						+					2	240
Klebsiella_pneumoniae_KPNIH1_uid180462	419973952	R	+						+					2	240
Klebsiella_pneumoniae_KPNIH2_uid180463	419979344	R	+						+					2	240
Klebsiella_pneumoniae_KPNIH4_uid180464	419985248	R	+						+					2	240
Klebsiella_pneumoniae_KPNIH5_uid180465	419990574	R	+						+					2	240
Klebsiella_pneumoniae_KPNIH6_uid180466	419997832	R	+						+					2	240
Klebsiella_pneumoniae_KPNIH7_uid180467	420002665	R	+						+					2	240
Klebsiella_pneumoniae_KPNIH8_uid180468	420009371	R	+						+					2	240
Klebsiella_pneumoniae_KPNIH9_uid180469	420014908	R	+						+					2	240
Klebsiella_pneumoniae_KPNIH10_uid180470	420019955	R	+						+					2	240
Klebsiella_pneumoniae_KPNIH11_uid180471	420025760	R	+						+					2	240
Klebsiella_pneumoniae_KPNIH12_uid180472	420030481	R	+						+					2	240
Klebsiella_pneumoniae_KPNIH14_uid180473	420036357	R	+						+					2	240
Klebsiella_pneumoniae_KPNIH16_uid180474	420043108	R	+						+					2	240
Klebsiella_pneumoniae_KPNIH17_uid180475	420048896	R	+						+					2	240
Klebsiella_pneumoniae_KPNIH18_uid180476	420053901	R	+						+					2	240
Klebsiella_pneumoniae_KPNIH19_uid180477	420059292	R	+						+					2	240
Klebsiella_pneumoniae_KPNIH20_uid180478	420065998	R	+						+					2	240
Klebsiella_pneumoniae_KPNIH21_uid180479	420073608	R	+						+					2	240
Klebsiella_pneumoniae_KPNIH22_uid180480	420076418	R	+						+					2	240
Klebsiella_pneumoniae_KPNIH23_uid180481	420084470	R	+						+					2	240
Escherichia_coli_O111_H8_CVM9602_uid180482	420091522	R	+						+					2	240
Escherichia_coli_O111_H8_CVM9634_uid180483	420095273	R	+						+					2	240
Escherichia_coli_O111_CVM9455_uid180484	420103226	R	+						+					2	240
Escherichia_coli_O111_H11_CVM9553_uid180485	420106122	R	+						+					2	240
Escherichia_coli_O26_H11_CVM10021_uid180486	420114124	R	+						+					2	240
Escherichia_coli_O26_H11_CVM10030_uid180487	420123783	R	+						+					2	240
Escherichia_coli_O26_H11_CVM10224_uid180488	420128527	R	+						+					2	240
Escherichia_coli_O26_H11_CVM9952_uid180489	420135240	R	+						+					2	240
Yersinia_enterocolitica_WA_314_uid180533	420259544	R												0	240
Escherichia_coli_PA22_uid180536	420269730	R	+						+					0	240
Escherichia_coli_PA40_uid180537	420275711	R	+						+					0	240
Escherichia_coli_TW06591_uid180538	420280692	R	+						+					0	240
Escherichia_coli_TW10246_uid180539	420288089	R	+						+					0	240
Escherichia_coli_TW11039_uid180540	420292696	R	+						+					0	240
Escherichia_coli_TW09109_uid180541	420298507	R	+						+					0	240
Escherichia_coli_TW10119_uid180542	420304385	R	+						+					0	240
Escherichia_coli_EC1738_uid180543	420309694	R	+						+					0	240
Escherichia_coli_EC1734_uid180544	420315494	R	+						+					0	240
Shigella_boydii_965_58_uid180550	420346199	R	+						+					0	240
Shigella_sonnei_4822_66_uid180553	420362872	R	+						+					0	240
Escherichia_coli_EPEC_C342_62_uid180557	420391658	R	+						+					0	240
Salmonella_enterica_serovar_Enteritidis_622731_39_uid180837	421358579	R	+						+					3	240
Salmonella_enterica_serovar_Enteritidis_639016_6_uid180838	421362549	R	+						+					3	240
Salmonella_enterica_serovar_Enteritidis_640631_uid180839	421367749	R	+						+					3	240
Salmonella_enterica_serovar_Enteritidis_77_0424_uid180840	421373867	R	+						+					2	240
Salmonella_enterica_serovar_Enteritidis_607307_6_uid180841	421378071	R	+						+				+	4	240
Salmonella_enterica_serovar_Enteritidis_485549_17_uid180842	421382680	R	+						+				+	4	240
Salmonella_enterica_serovar_Enteritidis_596866_22_uid180843	421387592	R	+						+				+	5	240
Salmonella_enterica_serovar_Enteritidis_596866_70_uid180844	421391695	R	+						+					4	240
Salmonella_enterica_serovar_Enteritidis_629164_26_uid180845	421395101	R	+						+					1	240
Salmonella_enterica_serovar_Enteritidis_629164_37_uid180846	421401365	R	+						+					2	240
Salmonella_enterica_serovar_Enteritidis_639672_46_uid180847	421403033	R	+						+					9	240
Salmonella_enterica_serovar_Enteritidis_639672_50_uid180848	421410400	R	+						+					4	240
Salmonella_enterica_serovar_Enteritidis_77_1427_uid180849	421412665	R	+						+					2	240
Salmonella_enterica_serovar_Enteritidis_77_2659_uid180850	421416658	R	+						+					1	240
Salmonella_enterica_serovar_Enteritidis_78_1757_uid180851	421421652	R	+						+					3	240
Salmonella_enterica_serovar_Enteritidis_22510_1_uid180852	421425172	R	+						+					3	240
Salmonella_enterica_serovar_Enteritidis_8b_1_uid180853	421432040	R	+						+					3	240
Salmonella_enterica_serovar_Enteritidis_648905_5_18_uid180854	421436544	R	+						+					3	240
Salmonella_enterica_serovar_Enteritidis_648901_6_18_uid180855	421441394	R	+						+					1	240
Salmonella_enterica_serovar_Enteritidis_50_3079_uid180856	421446669	R	+						+					3	240
Salmonella_enterica_serovar_Enteritidis_58_6482_uid180857	421447777	R	+						+					5	240
Salmonella_enterica_serovar_Heidelberg_CFSAN00322_uid180894	421568988	R	+						+					2	240
Salmonella_enterica_serovar_Heidelberg_CFSAN00325_uid180895	421574659	R	+						+					2	240
Salmonella_enterica_serovar_Heidelberg_CFSAN00326_uid180896	421579732	R	+						+					8	240
Salmonella_enterica_serovar_Heidelberg_CFSAN00328_uid180897	421584853	R	+						+					8	240
Shigella_flexneri_1485_80_uid180918	421682842	R	+						+					3	240
Klebsiella_oxytoca_M5al_uid180934	421726832	R	+						+					1	240
Cupriavidus_necator_HPC_L__uid180939	421745763	R												1	240
Escherichia_coli_AD30_uid180950	421774274	R	+						+					3	240
Escherichia_coli_8_0416_uid180959	421812598	R	+						+					6	240
Escherichia_coli_10_0821_uid180960	421818647	R	+						+					6	240
Escherichia_coli_FRIK920_uid180961	421824240	R	+						+					4	240
Escherichia_coli_PA7_uid180962	421831172	R	+						+					3	240
Citrobacter_freundii_ATCC_8090___MTCC_1658_uid180965	421845829	R	+						+					3	240
Salmonella_enterica_serovar_Senftenberg_SS209_uid180976	421884170	R	+						+					2	240
Klebsiella_pneumoniae_ST258_K26BO_uid180983	421910127	R	+						+					8	240
Klebsiella_pneumoniae_ST258_K28BO_uid180984	421919089	R	+						+					7	240
Salmonella_enterica_serovar_Typhimurium_STm1_uid181283	422026147	R	+						+					3	240
Salmonella_enterica_serovar_Typhimurium_STm2_uid181284	422031174	R	+						+					5	240
Pseudomonas_avellanae_BPIC_631_uid177065	422298024	R				+	+							2	240
Escherichia_coli_MS_117_3_uid181409	422354067	R	+						+					1	240
Escherichia_coli_MS_110_3_uid181410	422359563	R	+						+					5	240
Escherichia_coli_MS_153_1_uid181411	422367028	R	+						+					8	240
Escherichia_coli_MS_16_3_uid181412	422371732	R	+						+					2	240
Escherichia_coli_MS_60_1_uid181413	422375168	R	+						+					4	240
Escherichia_coli_MS_57_2_uid181414	422381505	R	+						+					2	240
Pseudomonas_syringae_glycinea_race_4_uid181420	422405255	R				+	+							1	240
Pseudomonas_syringae_aesculi_0893_23_uid181486	422581505	R				+	+							3	240
Pseudomonas_syringae_morsprunorum_M302280_uid181487	422589345	R				+	+							3	240
Pseudomonas_syringae_lachrymans_M301315_uid181488	422595909	R				+	+							0	240
Pseudomonas_syringae_mori_301020_uid181489	422606211	R				+	+							4	240
Pseudomonas_syringae_japonica_M301072_uid181490	422617276	R				+	+							7	240
Pseudomonas_syringae_pisi_1704B_uid181491	422630574	R				+	+							7	240
Pseudomonas_syringae_Cit_7_uid181492	422642071	R				+	+						+	5	240
Pseudomonas_syringae_maculicola_ES4326_uid181493	422647771	R				+	+						+	5	240
Pseudomonas_syringae_actinidiae_M302091_uid181494	422651527	R				+	+							2	240
Pseudomonas_syringae_lachrymans_M302278_uid181495	422658289	R				+	+							2	240
Pseudomonas_syringae_aceris_M302273_uid181497	422675548	R				+	+							4	240
Pseudomonas_syringae_tabaci_ATCC_11528_uid181498	422683939	R				+	+							3	240
Escherichia_coli_H252_uid181519	422749135	R	+						+					2	240
Escherichia_coli_H263_uid181520	422755249	R	+						+					3	240
Escherichia_coli_E1167_uid181522	422761156	R	+						+					3	240
Escherichia_coli_E1520_uid181523	422766499	R	+						+					3	240
Escherichia_coli_E482_uid181524	422772212	R	+						+					3	240
Escherichia_coli_H120_uid181525	422774188	R	+						+					3	240
Escherichia_coli_TW10509_uid181526	422781185	R	+						+					3	240
Escherichia_coli_H489_uid181527	422786500	R	+						+					4	240
Escherichia_coli_TA007_uid181528	422790815	R	+						+					1	240
Escherichia_coli_M863_uid181529	422799201	R	+						+					4	240
Escherichia_coli_M919_uid181533	422816808	R	+						+					3	240
Escherichia_coli_B093_uid181537	422829313	R	+						+					4	240
Escherichia_coli_E101_uid181538	422835872	R	+						+					4	240
Escherichia_coli_H397_uid181539	422838173	R	+						+					1	240
Escherichia_coli_H494_uid181568	422956712	R	+						+					4	240
Escherichia_coli_TA124_uid181569	422973304	R	+						+					3	240
Escherichia_coli_O104_H4_C227_11_uid181570	422988017	R	+						+					3	240
Escherichia_coli_O104_H4_C236_11_uid181571	422994908	R	+						+					12	240
Escherichia_coli_O104_H4_09_7901_uid181572	422999986	R	+						+					2	240
Escherichia_coli_O104_H4_04_8351_uid181573	423003654	R	+						+					1	240
Escherichia_coli_O104_H4_11_3677_uid181574	423010225	R	+						+					0	240
Escherichia_coli_O104_H4_11_4404_uid181576	423019451	R	+						+					5	240
Escherichia_coli_O104_H4_11_4522_uid181577	423024617	R	+						+					4	240
Escherichia_coli_O104_H4_11_4623_uid181578	423030438	R	+						+					7	240
Escherichia_coli_O104_H4_11_4632_C1_uid181579	423038266	R	+						+					2	240
Escherichia_coli_O104_H4_11_4632_C2_uid181580	423043387	R	+						+					4	240
Escherichia_coli_O104_H4_11_4632_C3_uid181581	423045114	R	+						+					3	240
Escherichia_coli_O104_H4_11_4632_C4_uid181582	423053652	R	+						+					3	240
Escherichia_coli_O104_H4_11_4632_C5_uid181583	423060627	R	+						+					2	240
Klebsiella_oxytoca_10_5243_uid181595	423109099	R	+						+					2	240
Klebsiella_oxytoca_10_5245_uid181596	423115059	R	+						+					1	240
Klebsiella_oxytoca_10_5246_uid181597	423120984	R	+						+					8	240
Klebsiella_oxytoca_10_5250_uid181598	423124565	R	+						+					3	240
Salmonella_enterica_houtenae_ATCC_BAA_1581_uid181602	423140528	R	+						+					1	240
Escherichia_coli_H730_uid181714	423704621	R	+						+					2	240
Escherichia_coli_B799_uid181715	423705899	R	+						+					4	240
Escherichia_coli_PA31_uid181766	423712064	R	+						+					5	240
Pseudomonas_syringae_avellanae_ISPaVe013_uid181749	424066889	R				+	+							3	240
Pseudomonas_syringae_avellanae_ISPaVe037_uid181750	424071584	R				+	+							3	240
Escherichia_coli_FDA505_uid181751	424077787	R	+						+					3	240
Escherichia_coli_FDA517_uid181752	424084167	R	+						+					3	240
Escherichia_coli_FRIK1996_uid181753	424090606	R	+						+					3	240
Escherichia_coli_FRIK1985_uid181754	424097113	R	+						+					3	240
Escherichia_coli_FRIK1990_uid181755	424103416	R	+						+					3	240
Escherichia_coli_93_001_uid181756	424110175	R	+						+					3	240
Escherichia_coli_PA3_uid181757	424115889	R	+						+					3	240
Escherichia_coli_PA5_uid181758	424122246	R	+						+					3	240
Escherichia_coli_PA9_uid181759	424128418	R	+						+					3	240
Escherichia_coli_PA10_uid181760	424134586	R	+						+					3	240
Escherichia_coli_PA14_uid181761	424141202	R	+						+					2	240
Escherichia_coli_PA15_uid181762	424147630	R	+						+					2	240
Escherichia_coli_PA24_uid181763	424153563	R	+						+					1	240
Escherichia_coli_PA25_uid181764	424236896	R	+						+					4	240
Escherichia_coli_PA28_uid181765	424313655	R	+						+					4	240
Escherichia_coli_PA32_uid181767	424449989	R	+						+					2	240
Escherichia_coli_PA33_uid181768	424456154	R	+						+					6	240
Escherichia_coli_PA39_uid181769	424462465	R	+						+					7	240
Escherichia_coli_PA41_uid181770	424468860	R	+						+					5	240
Escherichia_coli_PA42_uid181771	424475445	R	+						+					4	240
Escherichia_coli_TW07945_uid181772	424481194	R	+						+					4	240
Escherichia_coli_TW09098_uid181773	424487365	R	+						+					4	240
Escherichia_coli_TW09195_uid181774	424493805	R	+						+					4	240
Escherichia_coli_EC4203_uid181775	424500628	R	+						+					3	240
Escherichia_coli_EC4196_uid181776	424506798	R	+						+					0	240
Escherichia_coli_TW14313_uid181777	424514272	R	+						+					0	240
Escherichia_coli_TW14301_uid181778	424520558	R	+						+					0	240
Escherichia_coli_EC4421_uid181779	424526470	R	+						+					0	240
Escherichia_coli_EC4422_uid181780	424532636	R	+						+					0	240
Escherichia_coli_EC4013_uid181781	424538637	R	+						+					0	240
Escherichia_coli_EC4402_uid181782	424544572	R	+						+					0	240
Escherichia_coli_EC4439_uid181783	424550837	R	+						+				+	5	240
Escherichia_coli_EC4436_uid181784	424557116	R	+						+				+	5	240
Escherichia_coli_EC4437_uid181785	424563461	R	+						+					8	240
Escherichia_coli_EC4448_uid181786	424569504	R	+						+					1	240
Escherichia_coli_EC1845_uid181787	424575660	R	+						+					2	240
Escherichia_coli_EC1863_uid181788	424581531	R	+						+					1	240
Escherichia_fergusonii_ECD227_uid182023	424815944	R	+						+					2	240
Klebsiella_pneumoniae_Ecl8_uid182102	424831341	R	+						+					8	240
Rhizobium_leguminosarum_bv__trifolii_WSM2012_uid182039	424887662	RI	+	+	+	+	+							2	240
Rhizobium_leguminosarum_bv__trifolii_WSM2012_uid182039	424889492	R												3	240
Rhizobium_leguminosarum_bv__trifolii_WSM2297_uid182040	424895666	R												5	240
Rhizobium_leguminosarum_bv__trifolii_WSM2297_uid182040	424896513	RI	+	+	+	+	+							4	240
Rhizobium_leguminosarum_bv__trifolii_WSM597_uid182044	424915001	R												5	240
Rhizobium_leguminosarum_bv__trifolii_WSM597_uid182044	424918504	RI	+	+	+	+	+							2	240
Pseudomonas_fluorescens_R124_uid182045	424925020	R	+											3	240
Klebsiella_pneumoniae_KpQ3_uid182046	424932719	R	+						+					2	240
Klebsiella_pneumoniae_WGLW1_uid181873	425076016	R	+						+					3	240
Klebsiella_pneumoniae_WGLW2_uid181874	425082242	R	+						+					6	240
Klebsiella_pneumoniae_WGLW3_uid181875	425086649	R	+						+					3	240
Klebsiella_pneumoniae_WGLW5_uid181876	425092285	R	+						+					4	240
Escherichia_coli_3_4870_uid181877	425098367	R	+						+					4	240
Escherichia_coli_5_2239_uid181878	425104516	R	+						+					4	240
Escherichia_coli_8_0566_uid181880	425115299	R	+						+					4	240
Escherichia_coli_8_0569_uid181881	425120017	R	+						+					2	240
Escherichia_coli_8_0586_uid181882	425126165	R	+						+					0	240
Escherichia_coli_8_2524_uid181883	425132071	R	+						+					4	240
Escherichia_coli_10_0833_uid181884	425138436	R	+						+					4	240
Escherichia_coli_10_0869_uid181885	425144382	R	+						+					4	240
Escherichia_coli_88_0221_uid181886	425150417	R	+						+					1	240
Escherichia_coli_PA34_uid181887	425156284	R	+						+					2	240
Escherichia_coli_FDA506_uid181888	425162821	R	+						+					2	240
Escherichia_coli_FDA507_uid181889	425168447	R	+						+					2	240
Escherichia_coli_FDA504_uid181890	425174535	R	+						+					2	240
Escherichia_coli_FRIK1999_uid181891	425180481	R	+						+					2	240
Escherichia_coli_FRIK1997_uid181892	425186714	R	+						+					1	240
Escherichia_coli_NE1487_uid181893	425193582	R	+						+					4	240
Escherichia_coli_NE037_uid181894	425199945	R	+						+					4	240
Escherichia_coli_FRIK2001_uid181895	425206421	R	+						+					7	240
Escherichia_coli_PA4_uid181896	425212161	R	+						+					0	240
Escherichia_coli_PA23_uid181897	425218287	R	+						+					4	240
Escherichia_coli_PA49_uid181898	425224806	R	+						+					2	240
Escherichia_coli_PA45_uid181899	425231098	R	+						+					3	240
Escherichia_coli_TT12B_uid181900	425237188	R	+						+					3	240
Escherichia_coli_MA6_uid181901	425243288	R	+						+					2	240
Escherichia_coli_5905_uid181902	425249382	R	+						+					3	240
Escherichia_coli_CB7326_uid181903	425255186	R	+						+					3	240
Escherichia_coli_EC96038_uid181904	425261493	R	+						+					3	240
Escherichia_coli_5412_uid181905	425267576	R	+						+					3	240
Escherichia_coli_TW15901_uid181906	425273029	R	+						+					3	240
Escherichia_coli_ARS4_2123_uid181907	425278161	R	+						+					3	240
Escherichia_coli_TW00353_uid181908	425283509	R	+						+					3	240
Escherichia_coli_3006_uid181909	425288827	R	+						+					3	240
Escherichia_coli_PA38_uid181910	425294968	R	+						+					3	240
Escherichia_coli_N1_uid181912	425305464	R	+						+					3	240
Escherichia_coli_EC1735_uid181913	425311652	R	+						+					3	240
Escherichia_coli_EC1736_uid181914	425317596	R	+						+					3	240
Escherichia_coli_EC1737_uid181915	425323684	R	+						+					2	240
Escherichia_coli_EC1846_uid181916	425329867	R	+						+					2	240
Escherichia_coli_EC1847_uid181917	425336015	R	+						+					2	240
Escherichia_coli_EC1848_uid181918	425342466	R	+						+					4	240
Escherichia_coli_EC1849_uid181919	425348265	R	+						+					2	240
Escherichia_coli_EC1850_uid181920	425354572	R	+						+					5	240
Escherichia_coli_EC1856_uid181921	425360525	R	+						+					6	240
Escherichia_coli_EC1862_uid181922	425366669	R	+						+					0	240
Escherichia_coli_EC1864_uid181923	425373082	R	+						+					3	240
Escherichia_coli_EC1865_uid181924	425379753	R	+						+					2	240
Escherichia_coli_EC1866_uid181925	425385909	R	+						+					4	240
Escherichia_coli_EC1868_uid181926	425392596	R	+						+					6	240
Escherichia_coli_EC1869_uid181927	425398750	R	+						+					3	240
Escherichia_coli_EC1870_uid181928	425404784	R	+						+					3	240
Escherichia_coli_NE098_uid181929	425411366	R	+						+					5	240
Escherichia_coli_FRIK523_uid181930	425417624	R	+						+					3	240
Escherichia_coli_0_1288_uid181931	425422758	R	+						+					3	240
Escherichia_coli_0_1304_uid181932	425428929	R	+						+					3	240
Salmonella_enterica_serovar_Typhimurium_STm8_uid181355	427550406	R	+						+					3	240
Salmonella_enterica_serovar_Typhimurium_STm9_uid181356	427566492	R	+						+					3	240
Salmonella_enterica_serovar_Typhimurium_STm3_uid181357	427586588	R	+						+					3	240
Salmonella_enterica_serovar_Typhimurium_STm4_uid181358	427609941	R	+						+					2	240
Salmonella_enterica_serovar_Typhimurium_STm6_uid181359	427633799	R	+						+					5	240
Salmonella_enterica_serovar_Typhimurium_STm10_uid181360	427656187	R	+						+					2	240
Salmonella_enterica_serovar_Typhimurium_STm11_uid181361	427661334	R	+						+					3	240
Salmonella_enterica_serovar_Typhimurium_STm12_uid181362	427668966	R	+						+					7	240
Salmonella_enterica_serovar_Typhimurium_STm5_uid181363	427767883	R	+						+					1	240
Escherichia_coli_chi7122_uid182955	427805046	R	+						+					8	240
Escherichia_coli_IMT2125_uid182960	427809602	R	+						+					8	240
Klebsiella_pneumoniae_ST512_K30BO_uid180981	428148225	R	+						+					5	240
Escherichia_coli_88_1467_uid183380	428947295	R	+						+					0	240
Escherichia_coli_88_1042_uid183381	428953508	R	+						+					8	240
Escherichia_coli_89_0511_uid183382	428959433	R	+						+					2	240
Escherichia_coli_90_0091_uid183383	428965881	R	+						+					7	240
Escherichia_coli_90_0039_uid183384	428971751	R	+						+					7	240
Escherichia_coli_90_2281_uid183385	428978309	R	+						+					3	240
Escherichia_coli_93_0055_uid183386	428984082	R	+						+					2	240
Escherichia_coli_93_0056_uid183387	428990255	R	+						+					0	240
Escherichia_coli_94_0618_uid183388	428996030	R	+						+					0	240
Escherichia_coli_95_0183_uid183389	429002180	R	+						+					0	240
Escherichia_coli_95_1288_uid183390	429008398	R	+						+				+	5	240
Escherichia_coli_95_0943_uid183391	429014885	R	+						+				+	5	240
Escherichia_coli_96_0428_uid183392	429020798	R	+						+			+		4	240
Escherichia_coli_96_0427_uid183393	429026799	R	+						+					6	240
Escherichia_coli_96_0939_uid183394	429032873	R	+						+					3	240
Escherichia_coli_96_0932_uid183395	429039017	R	+						+					2	240
Escherichia_coli_96_0107_uid183396	429045014	R	+						+					8	240
Escherichia_coli_97_0003_uid183397	429050507	R	+						+					1	240
Escherichia_coli_97_1742_uid183398	429055768	R	+						+					0	240
Escherichia_coli_99_0672_uid183400	429067476	R	+						+					3	240
Escherichia_coli_O104_H4_Ec11_9450_uid183751	429719490	R	+						+					3	240
Escherichia_coli_O104_H4_Ec11_9990_uid183752	429724826	R	+						+					3	240
Escherichia_coli_O104_H4_11_02030_uid183781	429771377	R	+						+					4	240
Escherichia_coli_O104_H4_11_02033_1_uid183782	429781307	R	+						+					2	240
Escherichia_coli_O104_H4_11_02092_uid183783	429784957	R	+						+					0	240
Escherichia_coli_O104_H4_11_02093_uid183784	429790938	R	+						+					5	240
Escherichia_coli_O104_H4_11_02281_uid183785	429796761	R	+						+					4	240
Escherichia_coli_O104_H4_11_02318_uid183786	429798363	R	+						+					2	240
Escherichia_coli_O104_H4_11_02913_uid183787	429806876	R	+						+					2	240
Escherichia_coli_O104_H4_11_03439_uid183788	429811709	R	+						+					2	240
Escherichia_coli_O104_H4_11_04080_uid183789	429817296	R	+						+					4	240
Escherichia_coli_O104_H4_11_03943_uid183790	429822507	R	+						+					8	240
Escherichia_coli_96_0109_uid183791	429826693	R	+						+					8	240
Escherichia_coli_97_0010_uid183792	429833000	R	+						+					8	240
Escherichia_coli_O104_H4_Ec11_9941_uid183753	429908026	R	+						+					1	240
Escherichia_coli_O104_H4_Ec11_4984_uid183754	429913895	R	+						+					3	240
Escherichia_coli_O104_H4_Ec11_5604_uid183755	429918926	R	+						+					3	240
Escherichia_coli_O104_H4_Ec11_4986_uid183756	429924747	R	+						+					3	240
Escherichia_coli_O104_H4_Ec11_4987_uid183757	429928682	R	+						+					3	240
Escherichia_coli_O104_H4_Ec11_4988_uid183758	429935222	R	+						+					6	240
Escherichia_coli_O104_H4_Ec11_5603_uid183759	429940903	R	+						+					4	240
Escherichia_coli_O104_H4_Ec11_6006_uid183760	429943583	R	+						+					0	240
Escherichia_coli_O104_H4_Ec12_0465_uid183762	429951176	R	+						+					0	240
Escherichia_coli_O104_H4_Ec12_0466_uid183763	429954491	R	+						+			+		4	240
Escherichia_coli_KTE2_uid184412	432353824	R	+						+					5	240
Escherichia_coli_KTE4_uid184413	432358240	R	+						+					4	240
Escherichia_coli_KTE5_uid184414	432362866	R	+						+					3	240
Escherichia_coli_KTE10_uid184415	432370036	R	+						+					4	240
Escherichia_coli_KTE11_uid184416	432372580	R	+						+					0	240
Escherichia_coli_KTE12_uid184417	432377063	R	+						+					2	240
Escherichia_coli_KTE15_uid184418	432381574	R	+						+					8	240
Escherichia_coli_KTE16_uid184419	432387390	R	+						+					2	240
Escherichia_coli_KTE21_uid184420	432392383	R	+						+					2	240
Escherichia_coli_KTE25_uid184421	432397702	R	+						+					1	240
Escherichia_coli_KTE26_uid184422	432402178	R	+						+					1	240
Escherichia_coli_KTE28_uid184423	432406918	R	+						+					1	240
Escherichia_coli_KTE39_uid184424	432412123	R	+						+					3	240
Escherichia_coli_KTE44_uid184425	432417141	R	+						+					0	240
Escherichia_coli_KTE178_uid184426	432422229	R	+						+					0	240
Escherichia_coli_KTE181_uid184427	432426348	R	+						+					0	240
Escherichia_coli_KTE187_uid184428	432432118	R	+						+					0	240
Escherichia_coli_KTE188_uid184429	432435924	R	+						+			+		4	240
Escherichia_coli_KTE189_uid184430	432441320	R	+						+					4	240
Escherichia_coli_KTE191_uid184431	432446440	R	+						+					7	240
Escherichia_coli_KTE193_uid184432	432450048	R	+						+					3	240
Escherichia_coli_KTE201_uid184433	432456935	R	+						+					4	240
Escherichia_coli_KTE204_uid184434	432460965	R	+						+					4	240
Escherichia_coli_KTE205_uid184435	432465973	R	+						+					4	240
Escherichia_coli_KTE206_uid184436	432471207	R	+						+					4	240
Escherichia_coli_KTE208_uid184437	432476102	R	+						+					3	240
Escherichia_coli_KTE210_uid184438	432481252	R	+						+					0	240
Escherichia_coli_KTE212_uid184439	432485667	R	+						+					4	240
Escherichia_coli_KTE213_uid184440	432489519	R	+						+					4	240
Escherichia_coli_KTE214_uid184441	432495968	R	+						+					2	240
Escherichia_coli_KTE216_uid184442	432500263	R	+						+					2	240
Escherichia_coli_KTE220_uid184443	432504635	R	+						+					2	240
Escherichia_coli_KTE224_uid184444	432514141	R	+						+					2	240
Escherichia_coli_KTE228_uid184445	432517978	R	+						+					2	240
Escherichia_coli_KTE230_uid184446	432524009	R	+						+					2	240
Escherichia_coli_KTE233_uid184447	432531298	R	+						+					2	240
Escherichia_coli_KTE235_uid184449	432538076	R	+						+					2	240
Escherichia_coli_KTE236_uid184450	432543480	R	+						+					3	240
Escherichia_coli_KTE237_uid184451	432548970	R	+						+					3	240
Escherichia_coli_KTE47_uid184452	432553934	R	+						+					3	240
Escherichia_coli_KTE49_uid184453	432559048	R	+						+					5	240
Escherichia_coli_KTE51_uid184454	432564104	R	+						+					3	240
Escherichia_coli_KTE53_uid184455	432568902	R	+						+					9	240
Escherichia_coli_KTE55_uid184456	432573938	R	+						+					2	240
Escherichia_coli_KTE56_uid184457	432580658	R	+						+					4	240
Escherichia_coli_KTE57_uid184458	432584052	R	+						+					4	240
Escherichia_coli_KTE58_uid184459	432588167	R	+						+					4	240
Escherichia_coli_KTE60_uid184460	432593124	R	+						+					4	240
Escherichia_coli_KTE62_uid184461	432597887	R	+						+					2	240
Escherichia_coli_KTE66_uid184462	432602434	R	+						+					2	240
Escherichia_coli_KTE67_uid184463	432607731	R	+						+					4	240
Escherichia_coli_KTE72_uid184464	432611643	R	+						+					8	240
Escherichia_coli_KTE75_uid184465	432616876	R	+						+					2	240
Escherichia_coli_KTE76_uid184466	432622111	R	+						+					5	240
Escherichia_coli_KTE77_uid184467	432627496	R	+						+					1	240
Escherichia_coli_KTE80_uid184468	432631648	R	+						+					5	240
Escherichia_coli_KTE81_uid184469	432637138	R	+						+					1	240
Escherichia_coli_KTE83_uid184470	432641293	R	+						+					10	240
Escherichia_coli_KTE86_uid184471	432646407	R	+						+					4	240
Escherichia_coli_KTE87_uid184472	432651344	R	+						+					1	240
Escherichia_coli_KTE93_uid184473	432655985	R	+						+					1	240
Escherichia_coli_KTE111_uid184474	432661145	R	+						+					6	240
Escherichia_coli_KTE116_uid184475	432666278	R	+						+					7	240
Escherichia_coli_KTE119_uid184476	432670992	R	+						+					7	240
Escherichia_coli_KTE143_uid184478	432680492	R	+						+					4	240
Escherichia_coli_KTE156_uid184479	432685710	R	+						+					2	240
Escherichia_coli_KTE161_uid184480	432691851	R	+						+					5	240
Escherichia_coli_KTE162_uid184481	432694654	R	+						+					8	240
Escherichia_coli_KTE169_uid184482	432699261	R	+						+					2	240
Escherichia_coli_KTE171_uid184483	432704684	R	+						+					2	240
Escherichia_coli_KTE6_uid184484	432710875	R	+						+					7	240
Escherichia_coli_KTE8_uid184485	432713617	R	+						+					1	240
Escherichia_coli_KTE9_uid184486	432719031	R	+						+					4	240
Escherichia_coli_KTE17_uid184487	432723326	R	+						+					3	240
Escherichia_coli_KTE18_uid184488	432727913	R	+						+					3	240
Escherichia_coli_KTE45_uid184489	432732596	R	+						+					2	240
Escherichia_coli_KTE42_uid184490	432737419	R	+						+					3	240
Escherichia_coli_KTE23_uid184491	432741604	R	+						+					3	240
Escherichia_coli_KTE43_uid184492	432745884	R	+						+					7	240
Escherichia_coli_KTE29_uid184493	432750381	R	+						+					3	240
Escherichia_coli_KTE22_uid184494	432754648	R	+						+					5	240
Escherichia_coli_KTE46_uid184495	432759680	R	+						+					1	240
Escherichia_coli_KTE48_uid184496	432765266	R	+						+					4	240
Escherichia_coli_KTE50_uid184497	432770876	R	+						+					4	240
Escherichia_coli_KTE54_uid184498	432774998	R	+						+					0	240
Escherichia_coli_KTE59_uid184499	432778778	R	+						+					0	240
Escherichia_coli_KTE63_uid184500	432783787	R	+						+			+		4	240
Escherichia_coli_KTE65_uid184501	432787724	R	+						+					3	240
Escherichia_coli_KTE78_uid184502	432793116	R	+						+					5	240
Escherichia_coli_KTE79_uid184503	432799073	R	+						+					6	240
Escherichia_coli_KTE84_uid184504	432802062	R	+						+					1	240
Escherichia_coli_KTE91_uid184505	432805976	R	+						+					1	240
Escherichia_coli_KTE101_uid184506	432809573	R	+						+					2	240
Escherichia_coli_KTE115_uid184507	432815612	R	+						+					2	240
Escherichia_coli_KTE118_uid184508	432821161	R	+						+					4	240
Escherichia_coli_KTE123_uid184509	432827305	R	+						+					3	240
Escherichia_coli_KTE135_uid184510	432831890	R	+						+					8	240
Escherichia_coli_KTE136_uid184511	432834903	R	+						+					3	240
Escherichia_coli_KTE140_uid184512	432839534	R	+						+					3	240
Escherichia_coli_KTE141_uid184513	432844783	R	+						+					0	240
Escherichia_coli_KTE144_uid184514	432850896	R	+						+					0	240
Escherichia_coli_KTE146_uid184515	432862041	R	+						+				+	4	240
Escherichia_coli_KTE147_uid184516	432869112	R	+						+				+	5	240
Escherichia_coli_KTE154_uid184517	432882150	R	+						+					2	240
Escherichia_coli_KTE158_uid184518	432886851	R	+						+					1	240
Escherichia_coli_KTE165_uid184519	432894725	R	+						+					2	240
Escherichia_coli_KTE192_uid184520	432898884	R	+						+					6	240
Escherichia_coli_KTE194_uid184521	432905073	R	+						+					7	240
Escherichia_coli_KTE190_uid184522	432912952	R	+						+					3	240
Escherichia_coli_KTE173_uid184523	432919330	R	+						+					3	240
Escherichia_coli_KTE175_uid184524	432927137	R	+						+					3	240
Escherichia_coli_KTE184_uid184525	432934570	R	+						+					3	240
Escherichia_coli_KTE183_uid184526	432938089	R	+						+					1	240
Escherichia_coli_KTE196_uid184527	432947823	R	+						+					1	240
Escherichia_coli_KTE197_uid184528	432955357	R	+						+					1	240
Escherichia_coli_KTE202_uid184529	432961930	R	+						+					3	240
Escherichia_coli_KTE203_uid184530	432968035	R	+						+					4	240
Escherichia_coli_KTE207_uid184531	432972064	R	+						+					4	240
Escherichia_coli_KTE209_uid184532	432978577	R	+						+					0	240
Escherichia_coli_KTE211_uid184533	432981314	R	+						+					0	240
Escherichia_coli_KTE215_uid184534	432985593	R	+						+					2	240
[truncated: 1,550 more rows]
